# Supplementary material for: The DNA damage repair-related lncRNAs signature predicts the prognosis and immunotherapy response in gastric cancer
Source: Front Immunol. 2023 Jun 29;14:1117255. doi: 10.3389/fimmu.2023.1117255 (PMC10339815; doi:10.3389/fimmu.2023.1117255)
Supplement: Supplementary file 1 [file DataSheet_1.xlsx]

## Sheet: Table S1
Supplemental materials table S1: DNA damage repair (DDR)-related mRNA
DDR-related mRNA
ABL1
ABRAXAS1
ACTB
ACTL6A
ACTL6B
ACTR2
ACTR5
ACTR8
ADPRS
ALKBH1
ALKBH2
ALKBH3
ANKLE1
AP5S1
AP5Z1
APEX1
APEX2
APLF
APTX
ARID1A
ARID1B
ARID2
ASCC1
ASCC2
ASCC3
ASF1A
ATM
ATP23
ATR
ATRIP
ATRX
ATXN3
ATXN7
ATXN7L3
AUNIP
AXIN2
BABAM1
BABAM2
BACH1
BARD1
BCCIP
BCL7A
BCL7B
BCL7C
BLM
BOD1L1
BRCA1
BRCA2
BRCC3
BRD7
BRD8
BRIP1
BRME1
BTG2
C14orf39
CCDC117
CDC14B
CDC45
CDC5L
CDC7
CDCA5
CDK1
CDK2
CDK7
CDK9
CDKN2D
CEBPG
CENPS
CENPX
CEP164
CETN1
CETN2
CGAS
CHAF1A
CHAF1B
CHD1L
CHEK1
CHEK2
CHRNA4
CIB1
CINP
CLSPN
COMMD1
CRY2
CSNK1E
CUL4A
CUL4B
CYREN
DCLRE1A
DCLRE1B
DCLRE1C
DDB1
DDB2
DDX1
DDX11
DEK
DHX9
DMAP1
DMC1
DNA2
DNTT
DOT1L
DPF1
DPF2
DPF3
DTL
DTX3L
DYRK1B
EEPD1
EGFR
EID3
EME1
EME2
EMSY
ENDOV
ENY2
EP400
EP400P1
EPC1
EPC2
ERCC1
ERCC2
ERCC3
ERCC4
ERCC5
ERCC6
ERCC6L2
ERCC8
ESCO2
ETAA1
EXD2
EXO1
EXO5
EYA1
EYA2
EYA3
EYA4
FAAP100
FAAP20
FAAP24
FAM111A
FAM168A
FAN1
FANCA
FANCB
FANCC
FANCD2
FANCE
FANCF
FANCG
FANCI
FANCL
FANCM
FBH1
FBXO6
FBXW7
FEN1
FGF10
FH
FIGNL1
FMN2
FMR1
FOXM1
FTO
FUS
FZR1
GADD45A
GCNA
GEN1
GGN
GINS2
GINS4
GTF2H1
GTF2H2
GTF2H2C
GTF2H2C_2
GTF2H3
GTF2H4
GTF2H5
H2AW
H2AX
HDAC10
HDGFL2
HELB
HELQ
HERC2
HINFP
HLTF
HMCES
HMGA2
HMGB1
HMGB2
HMGN1
HPF1
HROB
HSF1
HSF2BP
HUS1
HUS1B
HUWE1
IFFO1
ING3
INIP
INO80
INO80B
INO80C
INO80D
INO80E
INTS3
JMY
KASH5
KAT2A
KAT2B
KAT5
KAT7
KDM1A
KDM2A
KDM4D
KHDC3L
KIF22
KIN
KLHL15
KMT5B
KMT5C
LIG1
LIG3
LIG4
MAD2L2
MAGEF1
MARF1
MBD4
MBTD1
MC1R
MCM2
MCM3
MCM4
MCM5
MCM6
MCM7
MCM8
MCM9
MCMDC2
MCRS1
MDC1
MEAF6
MEIOB
MEIOC
MEN1
MGME1
MGMT
MIR221
MLH1
MLH3
MMS19
MMS22L
MNAT1
MORF4L1
MORF4L2
MPG
MRE11
MRGBP
MRNIP
MSH2
MSH3
MSH4
MSH5
MSH6
MTA1
MUS81
MUTYH
NABP1
NABP2
NBN
NEIL1
NEIL2
NEIL3
NFRKB
NHEJ1
NIPBL
NONO
NOP53
NPAS2
NPM1
NSD2
NSMCE1
NSMCE2
NSMCE3
NSMCE4A
NTHL1
NUCKS1
NUDT1
NUDT16L1
NYNRIN
OGG1
OOEP
OTUB1
OTUB2
PAGR1
PALB2
PARG
PARK7
PARP1
PARP10
PARP2
PARP3
PARP4
PARP9
PARPBP
PAXIP1
PAXX
PBRM1
PCLAF
PCNA
PDS5A
PDS5B
PHF10
PIAS4
PIF1
PML
PMS1
PMS2
PMS2P1
PMS2P11
PMS2P3
PMS2P5
PMS2P6
PNKP
POGZ
POLA1
POLB
POLD1
POLD2
POLD3
POLD4
POLDIP2
POLE
POLE2
POLG
POLG2
POLH
POLI
POLK
POLL
POLM
POLN
POLQ
POLR2I
POT1
PPP4C
PPP4R2
PPP4R3B
PPP5C
PRDM9
PRIMPOL
PRKCG
PRKDC
PRMT6
PRPF19
PSMD14
PSME4
PTTG1
PWWP3A
RAD1
RAD17
RAD18
RAD21
RAD21L1
RAD23A
RAD23B
RAD50
RAD51
RAD51AP1
RAD51AP2
RAD51B
RAD51C
RAD51D
RAD52
RAD54B
RAD54L
RAD9A
RAD9B
RADX
RBBP8
RBX1
RCHY1
REC8
RECQL
RECQL4
RECQL5
REV1
REV3L
REXO4
RFC1
RFC2
RFC3
RFC4
RFC5
RFWD3
RHNO1
RIF1
RMI1
RMI2
RNASEH2A
RNASEH2B
RNASEH2C
RNF111
RNF113A
RNF138
RNF168
RNF169
RNF8
RPA1
RPA2
RPA3
RPA4
RPAIN
RPS3
RRM1
RRM2B
RTEL1
RUVBL1
RUVBL2
SAMHD1
SETD2
SETMAR
SETX
SF3B3
SF3B5
SFPQ
SFR1
SGF29
SHLD1
SHLD2
SHLD3
SHPRH
SIRT1
SIRT6
SIRT7
SLC30A9
SLF1
SLF2
SLX1A
SLX1B
SLX4
SMARCA2
SMARCA4
SMARCA5
SMARCAD1
SMARCAL1
SMARCB1
SMARCC1
SMARCC2
SMARCD1
SMARCD2
SMARCD3
SMARCE1
SMC1A
SMC3
SMC5
SMC6
SMCHD1
SMG1
SMUG1
SPATA22
SPIDR
SPIRE1
SPIRE2
SPO11
SPRTN
SSRP1
STUB1
SUMO1
SUPT16H
SUPT20H
SUPT3H
SUPT7L
SWI5
SWSAP1
SYCP1
TADA1
TADA2B
TADA3
TAF10
TAF12
TAF2
TAF4
TAF5
TAF5L
TAF6
TAF6L
TAF7
TAF9
TAOK1
TAOK3
TDG
TDP1
TDP2
TENT4A
TERF2
TERF2IP
TEX12
TEX15
TEX264
TFIP11
TFPT
TICRR
TIGAR
TIMELESS
TMEM161A
TNKS1BP1
TNP1
TONSL
TOP3A
TOPBP1
TP53
TP53BP1
TP73
TRAIP
TREX1
TREX2
TRIM28
TRIP12
TRIP13
TRRAP
TTC5
TTF2
TWIST1
UBE2A
UBE2B
UBE2D3
UBE2N
UBE2NL
UBE2T
UBE2U
UBE2V1
UBE2V2
UBE2W
UBQLN4
UBR5
UCHL5
UFL1
UHRF1
UIMC1
UNG
UPF1
USP1
USP10
USP22
USP28
USP3
USP43
USP45
USP47
USP51
USP7
UVRAG
UVSSA
VCP
VCPIP1
VPS72
WAS
WDHD1
WDR33
WDR48
WDR70
WRAP53
WRN
WRNIP1
XAB2
XNDC1N
XPA
XPC
XRCC1
XRCC2
XRCC3
XRCC4
XRCC5
XRCC6
YEATS4
YY1
ZBTB1
ZBTB7A
ZCWPW1
ZFYVE26
ZMPSTE24
ZNF365
ZRANB3
ZSWIM7

## Sheet: Table S2
Supplemental materials table S2: Differentially expressed DDR-related mRNA
Differentially expressed DDR-related mRNA	conMean	treatMean	logFC	pValue	fdr
ACTL6A	6.58781	16.1265	1.29157	8.00734e-17	8.00484e-15
ACTR5	2.46682	5.37297	1.12307	3.51432e-16	2.17995e-14
ANKLE1	0.122715	0.298384	1.28186	0.000974269	0.0018445
ASCC3	3.07643	6.22137	1.01598	3.29814e-12	4.61595e-11
ATR	1.16539	3.14979	1.43444	2.03543e-16	1.47985e-14
AUNIP	0.454743	1.92983	2.08535	5.59331e-16	3.1629e-14
BARD1	1.36011	2.78897	1.03601	4.8068e-12	6.46867e-11
BCL7A	1.82759	3.95508	1.11376	3.73081e-13	6.80326e-12
BLM	0.559998	2.44848	2.12839	2.54029e-16	1.69299e-14
BRCA1	1.02681	3.47211	1.75765	2.20117e-16	1.55983e-14
BRCA2	0.430318	1.9145	2.15349	1.60856e-16	1.27606e-14
BRIP1	0.372505	1.50414	2.01361	5.81335e-16	3.25446e-14
BTG2	247.688	55.9807	-2.14552	4.31292e-06	1.3397e-05
CDC45	1.30642	5.26024	2.00951	6.81419e-15	2.28428e-13
CDC7	0.818117	3.38396	2.04833	3.95902e-17	5.43892e-15
CDCA5	1.63245	7.37161	2.17494	1.26799e-15	5.96514e-14
CDK1	2.90779	13.1564	2.17778	5.88857e-16	3.27203e-14
CDK2	3.89189	8.71197	1.16253	6.61023e-16	3.58409e-14
CENPS	0.797667	1.8786	1.2358	5.99128e-12	7.87803e-11
CGAS	1.30596	4.54516	1.79922	9.13849e-17	8.82061e-15
CHAF1A	2.63658	6.52659	1.30766	2.62327e-14	6.9932e-13
CHAF1B	0.952992	2.82267	1.56652	2.35694e-15	9.77389e-14
CHEK1	1.01075	3.67032	1.86048	7.83569e-18	2.16623e-15
CHEK2	1.0656	2.97769	1.48253	3.1467e-15	1.23189e-13
CLSPN	0.485368	3.16661	2.70579	1.47699e-18	1.10248e-15
DCLRE1A	1.62867	3.70829	1.18706	4.51525e-14	1.10503e-12
DCLRE1B	1.54663	3.56421	1.20445	3.02961e-17	4.64672e-15
DDX11	1.28045	3.76223	1.55493	5.12157e-15	1.80895e-13
DNA2	0.517619	2.50745	2.27626	3.07048e-17	4.67737e-15
DPF1	0.0871229	0.313676	1.84815	1.51431e-10	1.38295e-09
DTL	1.04544	5.30642	2.34363	2.72138e-17	4.41593e-15
DTX3L	9.43519	22.8767	1.27775	1.03432e-15	5.05712e-14
EME1	0.252043	1.47074	2.5448	1.33161e-17	2.89503e-15
ESCO2	0.77275	2.20748	1.51432	6.68295e-11	6.65708e-10
EXO1	0.572251	3.31458	2.53411	2.37929e-17	4.16245e-15
EYA4	0.109573	0.26155	1.2552	0.0327903	0.044852
FAAP24	0.930447	2.14888	1.20759	2.98376e-12	4.22882e-11
FAM111A	2.62616	6.2355	1.24755	7.71186e-15	2.52473e-13
FANCA	0.738078	2.96882	2.00804	1.8083e-15	7.86278e-14
FANCB	0.175242	0.791432	2.17512	5.98231e-17	6.66477e-15
FANCC	1.00534	2.0168	1.00438	1.14403e-14	3.46662e-13
FANCD2	0.701869	2.72224	1.95552	2.14449e-16	1.53424e-14
FANCF	2.494	5.18171	1.05497	1.28509e-12	2.02085e-11
FANCG	2.57462	5.32143	1.04745	2.93653e-11	3.20769e-10
FANCI	1.38718	6.3753	2.20034	1.74526e-17	3.22989e-15
FANCL	2.89425	6.11012	1.07801	4.24842e-15	1.55959e-13
FANCM	0.448019	0.958264	1.09686	8.93418e-13	1.46566e-11
FEN1	5.8294	15.7826	1.43692	1.51664e-14	4.4453e-13
FGF10	2.05149	0.980364	-1.06528	6.10746e-05	0.000148079
FIGNL1	1.32137	3.77124	1.51301	1.78558e-15	7.7791e-14
FOXM1	3.53001	16.6608	2.23871	6.44268e-16	3.51024e-14
GEN1	0.650732	1.93036	1.56873	2.00804e-14	5.62074e-13
GINS2	1.91295	5.24011	1.4538	2.07042e-09	1.39816e-08
GINS4	0.401635	1.61262	2.00545	6.04191e-16	3.32424e-14
HELB	0.526411	1.43823	1.45003	5.87772e-14	1.37822e-12
HMGA2	0.0679624	1.50637	4.4702	1.46576e-13	3.01679e-12
HSF2BP	0.129955	0.33799	1.37897	8.52685e-07	3.10778e-06
KAT2A	6.50415	16.5668	1.34886	6.74267e-18	1.98669e-15
KAT2B	10.5311	4.55514	-1.20909	3.95312e-13	7.15619e-12
KIF22	5.22747	12.0484	1.20466	1.00436e-13	2.18568e-12
KMT5C	1.6343	3.52925	1.11069	7.62549e-12	9.75757e-11
LIG1	2.29529	5.99396	1.38483	1.07834e-13	2.32856e-12
MC1R	0.210819	0.634834	1.59038	2.48379e-13	4.79066e-12
MCM2	3.97651	14.4655	1.86304	1.51459e-15	6.8105e-14
MCM3	13.5596	35.0518	1.37017	3.56013e-16	2.1962e-14
MCM4	5.36029	18.4618	1.78416	2.84619e-15	1.13609e-13
MCM6	5.96615	14.1109	1.24194	6.01955e-15	2.05795e-13
MCM7	10.7251	32.7337	1.60978	6.56553e-15	2.22424e-13
MCM8	1.26632	4.21825	1.736	4.92037e-18	1.69511e-15
MCMDC2	0.119815	0.26264	1.13228	0.000314398	0.000655951
MGME1	4.75839	11.5159	1.27508	6.64741e-15	2.23843e-13
MMS22L	0.274587	0.929139	1.75863	3.80351e-17	5.32325e-15
MRGBP	3.58132	9.09659	1.34483	4.75292e-15	1.71113e-13
MSH2	2.71359	7.43878	1.45486	1.35645e-16	1.14191e-14
MSH5	0.227195	1.11741	2.29815	2.15795e-15	9.08326e-14
NEIL2	2.38075	5.48358	1.2037	4.80641e-08	2.32613e-07
NEIL3	0.379794	1.27767	1.75023	2.1821e-12	3.20418e-11
NSD2	2.11318	5.27242	1.31905	1.22111e-16	1.05576e-14
PALB2	1.9009	4.12212	1.1167	6.64741e-15	2.23843e-13
PARP9	5.33986	11.3727	1.0907	1.14102e-11	1.38939e-10
PARPBP	0.840949	2.93199	1.80179	7.80778e-15	2.54868e-13
PCLAF	2.48754	8.95251	1.84757	3.59223e-14	9.12027e-13
PCNA	35.0463	103.278	1.5592	1.06269e-14	3.29595e-13
PIF1	0.533619	1.55748	1.54533	2.60239e-13	4.99789e-12
PMS2P3	1.04026	2.14735	1.04561	8.06229e-13	1.33337e-11
POLA1	2.07729	4.59689	1.14596	2.74094e-15	1.10392e-13
POLD1	2.71854	7.44004	1.45248	1.30279e-13	2.72903e-12
POLD3	2.95476	7.75488	1.39206	3.4784e-15	1.33148e-13
POLE	1.79991	4.16247	1.20951	3.81537e-14	9.58896e-13
POLE2	0.943932	3.01217	1.67405	9.33956e-16	4.73169e-14
POLG2	1.10185	2.53398	1.20147	6.04191e-16	3.32424e-14
POLQ	0.347226	1.76002	2.34165	3.79672e-15	1.42891e-13
PRKCG	0.135249	1.80517	3.73844	1.36543e-09	9.63633e-09
PRKDC	7.13294	19.8135	1.47392	6.9583e-16	3.72769e-14
PTTG1	6.74371	17.06	1.339	1.23865e-09	8.83913e-09
RAD18	1.3624	2.86942	1.07461	2.39834e-13	4.64585e-12
RAD21	19.2268	41.0215	1.09326	4.75292e-15	1.71113e-13
RAD51	1.10107	3.94774	1.84212	5.81335e-16	3.25446e-14
RAD51AP1	1.23774	6.05794	2.29111	3.55761e-17	5.17308e-15
RAD51D	0.626792	1.39138	1.15046	8.92883e-19	1.05738e-15
RAD54B	0.210823	0.821368	1.96199	1.11367e-16	1.02207e-14
RAD54L	0.694636	3.02457	2.1224	9.70416e-16	4.86142e-14
RBBP8	3.56186	7.95502	1.15923	2.13372e-12	3.14344e-11
RECQL4	1.62996	9.24635	2.50405	1.20516e-16	1.05008e-14
RFC3	2.60138	11.3301	2.12281	2.95602e-18	1.36969e-15
RFC4	2.35793	6.69263	1.50505	7.0145e-17	7.40329e-15
RFC5	3.31129	6.84977	1.04866	6.01955e-15	2.05795e-13
RFWD3	2.99135	7.79325	1.38143	2.443e-16	1.65275e-14
RIF1	1.9781	4.42224	1.16066	4.91747e-16	2.87512e-14
RMI1	2.4099	4.97174	1.04478	5.13569e-12	6.86179e-11
RMI2	2.26312	6.42629	1.50567	4.75403e-12	6.41307e-11
RNASEH2A	5.30551	11.7564	1.14789	3.31294e-10	2.75582e-09
RUVBL1	2.54791	6.07509	1.25359	4.52409e-17	5.85594e-15
TAF2	4.07248	8.3278	1.03203	1.06103e-15	5.13168e-14
TAF4	2.18629	4.90962	1.16713	9.89135e-17	9.19075e-15
TICRR	0.571853	2.38876	2.06255	5.80783e-14	1.36756e-12
TIMELESS	2.2056	7.97131	1.85365	1.60856e-16	1.27606e-14
TONSL	1.85653	6.77395	1.86739	1.1165e-15	5.33088e-14
TOPBP1	3.58515	9.53458	1.41114	9.01863e-17	8.7426e-15
TRAIP	0.626724	1.85212	1.56328	6.01998e-14	1.40422e-12
TRIP13	1.13969	6.91513	2.60111	1.33161e-17	2.89503e-15
TRRAP	5.21014	11.0624	1.08627	1.59282e-12	2.42804e-11
TTF2	1.25925	3.13604	1.31637	8.98846e-16	4.5954e-14
UBE2T	5.55656	22.1057	1.99216	2.88215e-15	1.14433e-13
UHRF1	1.11225	5.26491	2.24294	1.62977e-16	1.27606e-14
USP43	1.15128	2.72513	1.24309	1.23569e-08	6.89531e-08
WDHD1	0.739262	2.5984	1.81347	5.30791e-17	6.35615e-15
XRCC2	0.33985	2.03099	2.57921	7.31874e-18	2.10113e-15
XRCC3	1.08981	2.28938	1.07088	8.40553e-14	1.86546e-12
YEATS4	5.87894	12.8998	1.13372	3.05098e-12	4.29689e-11
ZRANB3	0.332672	0.677809	1.02678	6.1244e-12	8.03419e-11

## Sheet: Table S3
Supplemental materials table S3: DDR-related mRNA-lncRNA Co-expression network
DDR-related mRNA	DDR-related lncRNA	cor	pvalue	Regulation
MSH5	ZNRD2-AS1	0.521315	1.61735e-27	postive
MSH5	NEAT1	0.505754	9.5517e-26	postive
MCM7	AC024560.1	0.566864	2.90881e-33	postive
DDX11	AC009318.2	0.552897	2.08784e-31	postive
MCM8	AL161891.1	0.593356	4.89995e-37	postive
RFC3	AL161891.1	0.649659	2.47205e-46	postive
MCM8	AL117332.1	0.518381	3.54651e-27	postive
MSH5	OGFR-AS1	0.544108	2.77687e-30	postive
MSH5	AC109460.2	0.556491	7.08674e-32	postive
PIF1	AP001469.3	0.523334	9.38068e-28	postive
RECQL4	AC105219.3	0.523297	9.47405e-28	postive
TONSL	AC105219.3	0.52679	3.6614e-28	postive
BRCA2	AL157932.1	0.58222	2.08219e-35	postive
DPF1	AC012213.3	0.516145	6.41814e-27	postive
BRCA2	LNCOC1	0.518422	3.50773e-27	postive
MSH5	ASH1L-AS1	0.537209	2.00803e-29	postive
TRIP13	AC012640.4	0.587804	3.23497e-36	postive
CHEK1	SNHG1	0.513767	1.20035e-26	postive
MMS22L	SNHG1	0.521085	1.72032e-27	postive
PARPBP	SNHG1	0.500216	3.88024e-25	postive
PIF1	SNHG1	0.533064	6.45083e-29	postive
POLE2	SNHG1	0.554018	1.49247e-31	postive
RAD51AP1	SNHG1	0.511288	2.29411e-26	postive
RAD54B	SNHG1	0.519162	2.87971e-27	postive
RFC3	SNHG1	0.516091	6.51042e-27	postive
XRCC2	SNHG1	0.501516	2.79869e-25	postive
BLM	LINC02542	0.546177	1.52033e-30	postive
MCM8	AC074117.1	0.544046	2.82723e-30	postive
MSH5	AC074117.1	0.5092	3.94081e-26	postive
PIF1	AC074117.1	0.559931	2.48879e-32	postive
BRCA2	AC087491.1	0.610978	9.55389e-40	postive
MCM8	AL031670.1	0.502858	1.99453e-25	postive
BTG2	UBXN10-AS1	0.515776	7.0747e-27	postive
MSH5	MUC20-OT1	0.536549	2.421e-29	postive
MSH5	AC090589.3	0.549335	6.01345e-31	postive
MSH5	KCNQ1OT1	0.567962	2.06079e-33	postive
RAD54B	AC023632.2	0.528821	2.09518e-28	postive
DDX11	AC009318.3	0.534339	4.51347e-29	postive
RAD54B	AC036214.2	0.513476	1.29573e-26	postive
DPF1	AC002511.1	0.509298	3.84247e-26	postive
DPF1	WASHC5-AS1	0.699572	2.1217e-56	postive
RAD54B	AC011978.2	0.51092	2.52436e-26	postive
TRAIP	AP001065.4	0.510554	2.77601e-26	postive
BTG2	AC010980.2	0.63069	5.49402e-43	postive
HMGA2	AC107308.1	0.500083	4.0116e-25	postive
RAD54B	SCAT2	0.516012	6.64732e-27	postive
EME1	AC006252.1	0.52297	1.03508e-27	postive
RAD51	MIR99AHG	-0.503634	1.63858e-25	negative
UBE2T	MIR99AHG	-0.504498	1.31561e-25	negative
GEN1	MCM3AP-AS1	0.503014	1.91725e-25	postive
MSH5	MCM3AP-AS1	0.506383	8.13164e-26	postive
PIF1	MCM3AP-AS1	0.505043	1.14518e-25	postive
DPF1	AZIN1-AS1	0.706022	7.44273e-58	postive
BRCA2	LINC01569	0.509432	3.71208e-26	postive
MSH5	AP000442.1	0.549247	6.17185e-31	postive
BTG2	FENDRR	0.515849	6.9412e-27	postive
UBE2T	FENDRR	-0.504434	1.33709e-25	negative
DPF1	AC024588.1	0.549406	5.88926e-31	postive
MCM8	SDCBP2-AS1	0.519885	2.37334e-27	postive
DPF1	AL161630.1	0.745385	1.12896e-67	postive
MSH5	EHMT2-AS1	0.546348	1.44613e-30	postive
MSH5	UBE2Q1-AS1	0.511355	2.25446e-26	postive
MSH5	STAG3L5P-PVRIG2P-PILRB	0.530432	1.34244e-28	postive
MSH5	Z94721.1	0.541672	5.61404e-30	postive
PIF1	DSCR4-IT1	0.531485	1.0019e-28	postive
DPF1	AC055717.2	0.626585	2.71617e-42	postive
TONSL	AC233992.3	0.553295	1.8535e-31	postive
RMI2	AC009121.4	0.631447	4.08082e-43	postive
MSH5	AL139287.1	0.57415	2.88336e-34	postive
RAD54B	OTUD6B-AS1	0.503304	1.78119e-25	postive
MSH5	AP001107.1	0.512195	1.81094e-26	postive
RECQL4	AC084125.4	0.699429	2.28295e-56	postive
TONSL	AC084125.4	0.651741	1.02588e-46	postive
UHRF1	AC145285.6	0.505125	1.12152e-25	postive
MSH5	AC137932.3	0.514784	9.19101e-27	postive
MSH5	AC087741.1	0.50981	3.36588e-26	postive
DPF1	AC008761.2	0.510116	3.10971e-26	postive
MSH5	RAB30-DT	0.537279	1.96897e-29	postive
PIF1	RAB30-DT	0.518661	3.29105e-27	postive
BRCA2	AC116535.2	0.679094	4.99342e-52	postive
FANCB	LINC00630	0.501398	2.88271e-25	postive
BLM	ARLNC1	0.541315	6.22024e-30	postive
DDX11	AC024940.1	0.580361	3.83962e-35	postive
RFC3	DLEU2	0.541846	5.33928e-30	postive
EME1	Z95115.1	0.502474	2.19759e-25	postive
BRCA2	LINC00501	0.545932	1.63311e-30	postive
CDCA5	MAGI2-AS3	-0.513083	1.43609e-26	negative
RAD51	MAGI2-AS3	-0.50567	9.75908e-26	negative
UBE2T	MAGI2-AS3	-0.565473	4.4923e-33	negative
MSH5	AL031186.1	0.538911	1.23796e-29	postive
DPF1	AL590705.3	0.664576	3.87444e-49	postive
MCM8	PANK2-AS1	0.551999	2.72917e-31	postive
MSH5	PANK2-AS1	0.526639	3.8151e-28	postive
RMI2	AC120114.1	0.502256	2.32221e-25	postive
BTG2	AC093702.1	0.503947	1.51342e-25	postive
BRCA2	AL662890.1	0.520055	2.26781e-27	postive
MSH5	RUSC1-AS1	0.591062	1.07342e-36	postive
DPF1	LINC01018	0.70217	5.56272e-57	postive
UBE2T	AC104825.1	-0.51022	3.02697e-26	negative
MSH5	PRKCZ-AS1	0.501797	2.60689e-25	postive
CLSPN	AC012073.1	0.508897	4.26149e-26	postive
DNA2	AC012073.1	0.500555	3.56317e-25	postive
GEN1	AC012073.1	0.604353	1.04426e-38	postive
MCM8	AC012073.1	0.577836	8.75838e-35	postive
MMS22L	AC012073.1	0.515738	7.14673e-27	postive
PIF1	AC012073.1	0.652184	8.50255e-47	postive
POLQ	AC012073.1	0.564879	5.40626e-33	postive
RAD54L	AC012073.1	0.508516	4.70255e-26	postive
RECQL4	AC012073.1	0.559155	3.15428e-32	postive
TICRR	AC012073.1	0.578791	6.41838e-35	postive
TIMELESS	AC012073.1	0.573948	3.07687e-34	postive
TONSL	AC012073.1	0.524415	6.9972e-28	postive
TRAIP	AC012073.1	0.614055	3.08624e-40	postive
XRCC2	AC012073.1	0.610295	1.22598e-39	postive
MCM8	ZNF337-AS1	0.521439	1.56433e-27	postive
MSH5	AL135999.1	0.526817	3.63404e-28	postive
MSH5	AL354892.3	0.527404	3.09394e-28	postive
DNA2	AC091057.1	0.550657	4.06735e-31	postive
FANCA	AC091057.1	0.577253	1.05868e-34	postive
FANCB	AC091057.1	0.54774	9.61994e-31	postive
FANCI	AC091057.1	0.529489	1.74257e-28	postive
GEN1	AC091057.1	0.681991	1.2638e-52	postive
MMS22L	AC091057.1	0.590417	1.33681e-36	postive
PARPBP	AC091057.1	0.506413	8.06947e-26	postive
PIF1	AC091057.1	0.670993	2.14357e-50	postive
POLQ	AC091057.1	0.651526	1.12377e-46	postive
RAD51	AC091057.1	0.515815	7.00264e-27	postive
RAD54L	AC091057.1	0.511472	2.18632e-26	postive
TICRR	AC091057.1	0.511848	1.98242e-26	postive
XRCC2	AC091057.1	0.547548	1.01777e-30	postive
MCM8	AL356299.3	0.516554	5.76031e-27	postive
BRCA2	STK32A-AS1	0.553136	1.94407e-31	postive
MSH5	THUMPD3-AS1	0.518107	3.81458e-27	postive
DNA2	AC016394.3	0.540847	7.11523e-30	postive
PIF1	AL355488.1	0.510902	2.53597e-26	postive
MSH5	AL022322.1	0.539481	1.05206e-29	postive
BTG2	AP001107.5	0.503756	1.58868e-25	postive
MSH5	ASMTL-AS1	0.569506	1.26658e-33	postive
ESCO2	AC100861.1	0.564406	6.26116e-33	postive
GINS4	AC100861.1	0.52089	1.81297e-27	postive
MSH5	AC132872.3	0.507732	5.75397e-26	postive
RAD54B	AC020658.4	0.52331	9.44268e-28	postive
PIF1	LINC01424	0.5137	1.22169e-26	postive
EME1	AP005057.1	0.560822	1.89377e-32	postive
MSH5	AL691482.4	0.625679	3.85184e-42	postive
DPF1	SNTG2-AS1	0.651912	9.54061e-47	postive
HMGA2	HMGA2-AS1	0.513149	1.41154e-26	postive
BRIP1	AC007405.3	0.612679	5.12465e-40	postive
BLM	MYOSLID	0.508023	5.33828e-26	postive
MSH5	AL136115.2	0.534423	4.40848e-29	postive
RAD54B	AC021851.1	0.527877	2.71677e-28	postive
MSH5	AC127526.1	0.519038	2.9764e-27	postive
UBE2T	AC120049.1	-0.532711	7.12075e-29	negative
MSH5	AP001160.1	0.523057	1.01119e-27	postive
MSH5	LINC01355	0.578049	8.17411e-35	postive
MSH5	AC004943.1	0.500075	4.01965e-25	postive
DPF1	AL161719.1	0.812642	1.71369e-89	postive
MSH5	HCG18	0.520877	1.81943e-27	postive
RFC3	AL139089.1	0.519174	2.87054e-27	postive
DPF1	AC022973.4	0.549774	5.28273e-31	postive
BTG2	BARX1-DT	0.513302	1.35608e-26	postive
BRCA2	AL354696.1	0.568846	1.55979e-33	postive
AUNIP	AC099850.4	0.557704	4.9063e-32	postive
BRCA1	AC099850.4	0.578161	7.88117e-35	postive
BRIP1	AC099850.4	0.566431	3.33107e-33	postive
CDC45	AC099850.4	0.582031	2.21571e-35	postive
CDC7	AC099850.4	0.506997	6.94818e-26	postive
CDCA5	AC099850.4	0.642482	4.86746e-45	postive
CDK1	AC099850.4	0.535046	3.70015e-29	postive
CHAF1B	AC099850.4	0.531019	1.14061e-28	postive
CHEK1	AC099850.4	0.577867	8.67064e-35	postive
CLSPN	AC099850.4	0.632098	3.15925e-43	postive
DNA2	AC099850.4	0.600536	4.03958e-38	postive
DTL	AC099850.4	0.60416	1.11892e-38	postive
EME1	AC099850.4	0.520322	2.11137e-27	postive
EXO1	AC099850.4	0.594999	2.78347e-37	postive
FANCA	AC099850.4	0.56173	1.43246e-32	postive
FANCB	AC099850.4	0.629591	8.44685e-43	postive
FANCD2	AC099850.4	0.591186	1.02925e-36	postive
FANCI	AC099850.4	0.566506	3.25364e-33	postive
GINS4	AC099850.4	0.573213	3.8942e-34	postive
MCM2	AC099850.4	0.619627	3.86149e-41	postive
MCM4	AC099850.4	0.500976	3.20548e-25	postive
MMS22L	AC099850.4	0.54689	1.23436e-30	postive
NEIL3	AC099850.4	0.52013	2.22314e-27	postive
PARPBP	AC099850.4	0.596023	1.95342e-37	postive
PIF1	AC099850.4	0.509483	3.66356e-26	postive
POLQ	AC099850.4	0.619366	4.26042e-41	postive
RAD51	AC099850.4	0.546305	1.46463e-30	postive
RAD54L	AC099850.4	0.676936	1.37567e-51	postive
RFC4	AC099850.4	0.577421	1.00242e-34	postive
TICRR	AC099850.4	0.569844	1.13807e-33	postive
TIMELESS	AC099850.4	0.66008	2.82137e-48	postive
TRAIP	AC099850.4	0.649036	3.21314e-46	postive
UBE2T	AC099850.4	0.502428	2.22351e-25	postive
UHRF1	AC099850.4	0.523921	8.00228e-28	postive
WDHD1	AC099850.4	0.597723	1.08188e-37	postive
XRCC2	AC099850.4	0.634644	1.15229e-43	postive
WDHD1	AC004943.2	0.512875	1.51619e-26	postive
MSH5	AL136531.1	0.504019	1.48571e-25	postive
DDX11	DDX11-AS1	0.602413	2.08208e-38	postive
BRCA2	AC009226.1	0.695855	1.40479e-55	postive
MSH5	AC010976.1	0.604283	1.07078e-38	postive
RFC3	DLEU1	0.59917	6.52481e-38	postive
FOXM1	AC125807.2	0.571514	6.69777e-34	postive
BTG2	PGM5-AS1	0.578002	8.2989e-35	postive
MSH5	AL928654.2	0.512342	1.74315e-26	postive
DPF1	ASAP1-IT2	0.614974	2.19666e-40	postive
MSH5	AL009179.1	0.523396	9.22466e-28	postive
RECQL4	AC084125.2	0.591296	9.91353e-37	postive
TONSL	AC084125.2	0.534879	3.87799e-29	postive
MSH5	LINC00893	0.50455	1.29834e-25	postive
MCM7	AC073842.2	0.565087	5.06651e-33	postive
MSH5	FOXO6-AS1	0.601829	2.55954e-38	postive
MSH5	AC005391.1	0.563092	9.41092e-33	postive
PIF1	AC005391.1	0.537118	2.06084e-29	postive
MCM8	AL035461.3	0.569973	1.09231e-33	postive
RAD54B	AL035461.3	0.541679	5.60235e-30	postive
MSH5	RAD51-AS1	0.528054	2.58798e-28	postive
UBE2T	AC006059.1	-0.519573	2.58007e-27	negative
MSH5	LINC00106	0.600415	4.21566e-38	postive
DPF1	AC026333.4	0.517785	4.15592e-27	postive

## Sheet: Table S4
Supplemental materials table S4: Mutation information of TCGA-STAD
Sample_ID	gene	chrom	start	end	ref	alt	Amino_Acid_Change	effect	filter	dna_vaf
TCGA-2G-AAGM-01A	ATP1A4	chr1	160181942	160181942	A	G	p.L960L	synonymous_variant	PASS	0.485437
TCGA-2G-AAGM-01A	PIK3C2B	chr1	204434585	204434585	G	A	p.S1180S	synonymous_variant	PASS	0.193548
TCGA-2G-AAGM-01A	CCDC54	chr3	107378201	107378201	C	T	p.T205I	missense_variant	PASS	0.353383
TCGA-2G-AAGM-01A	TNIK	chr3	171138245	171138245	C	A	p.L518L	synonymous_variant	PASS	0.116883
TCGA-2G-AAGM-01A	PCDH7	chr4	30724226	30724226	A	G	p.K935R	missense_variant	PASS	0.365385
TCGA-2G-AAGM-01A	PDLIM5	chr4	94575829	94575829	G	C	p.V169L	missense_variant	PASS	0.258706
TCGA-2G-AAGM-01A	ANKRD50	chr4	124710342	124710342	G	A	p.S57F	missense_variant	PASS	0.222973
TCGA-2G-AAGM-01A	SLC25A46	chr5	110761496	110761496	G	A	p.S324N	missense_variant	PASS	0.253521
TCGA-2G-AAGM-01A	PMS2	chr7	5977600	5977600	G	T	p.A811A	synonymous_variant	PASS	0.377143
TCGA-2G-AAGM-01A	TNS3	chr7	47303493	47303493	T	A	p.S972C	missense_variant	PASS	0.129032
TCGA-2G-AAGM-01A	TPST1	chr7	66240591	66240591	G	T	p.D56Y	missense_variant	PASS	0.146341
TCGA-2G-AAGM-01A	AUTS2	chr7	70787393	70787393	T	G	p.D831E	missense_variant	PASS	0.175824
TCGA-2G-AAGM-01A	AKAP9	chr7	92062298	92062298	A	-	p.T1932Lfs*13	frameshift_variant	PASS	0.165644
TCGA-2G-AAGM-01A	SMURF1	chr7	99030656	99030657	AT	-	p.Y734*	frameshift_variant	PASS	0.333333
TCGA-2G-AAGM-01A	UPK3BL	chr7	102637386	102637386	A	-		3_prime_UTR_variant	PASS	0.5
TCGA-2G-AAGM-01A	TRPV6	chr7	142872373	142872373	G	A	p.R632W	missense_variant;splice_region_variant	PASS	0.115385
TCGA-2G-AAGM-01A	FOXA1	chr14	37594933	37594933	C	G	p.D14H	missense_variant	PASS	0.137931
TCGA-2G-AAGM-01A	DPF3	chr14	72671054	72671054	A	-		intron_variant	PASS	0.127273
TCGA-2G-AAGM-01A	ZNF609	chr15	64675047	64675048	-	A	p.K735Efs*8	frameshift_variant	PASS	0.297297
TCGA-2G-AAGM-01A	CAMKK1	chr17	3876262	3876262	G	-	p.E320Rfs*66	frameshift_variant	PASS	0.371429
TCGA-2G-AAGM-01A	LGALS9	chr17	27649009	27649009	G	A		3_prime_UTR_variant	PASS	0.353846
TCGA-2G-AAGM-01A	JMJD6	chr17	76726480	76726480	C	T		5_prime_UTR_variant	PASS	0.163934
TCGA-2G-AAGM-01A	MUC16	chr19	8976130	8976132	CTT	-	p.R1669del	inframe_deletion	PASS	0.147727
TCGA-2G-AAGM-01A	TYK2	chr19	10378232	10378232	G	A	p.H59Y	missense_variant	PASS	0.180556
TCGA-2G-AAGM-01A	S1PR5	chr19	10514320	10514320	C	T	p.G231E	missense_variant	PASS	0.540541
TCGA-2G-AAGM-01A	DMD	chrX	32438312	32438312	C	T	p.G1334R	missense_variant	PASS	0.42487
TCGA-2G-AAGM-01A	CDR1	chrX	140783887	140783887	G	A	p.S160S	synonymous_variant	PASS	0.251381
TCGA-XE-AAOD-01A	QARS	chr3	49102436	49102436	G	A	p.L185L	synonymous_variant	PASS	0.120482
TCGA-XE-AAOD-01A	PDS5A	chr4	39862914	39862915	-	A	p.I976Yfs*9	frameshift_variant	PASS	0.219512
TCGA-XE-AAOD-01A	HTR1E	chr6	87016562	87016565	TTGT	-		3_prime_UTR_variant	PASS	0.108108
TCGA-XE-AAOD-01A	ABCA3	chr16	2308478	2308478	G	A	p.A419A	synonymous_variant	PASS	0.176471
TCGA-XE-AAOD-01A	C17orf80	chr17	73236076	73236076	A	G	p.Q198Q	synonymous_variant	PASS	0.152284
TCGA-XE-AAOD-01A	OGT	chrX	71573712	71573712	A	G	p.Y1020C	missense_variant	PASS	0.174603
TCGA-XE-AAOD-01A	SLC25A5	chrX	119468528	119468528	G	A	p.A5T	missense_variant	PASS	0.160839
TCGA-XE-AAOD-01A	XPNPEP2	chrX	129752332	129752332	A	G	p.E335G	missense_variant	PASS	0.196078
TCGA-2G-AAGZ-01A	SH3D21	chr1	36309574	36309574	G	A	p.V140V	synonymous_variant	PASS	0.125
TCGA-2G-AAGZ-01A	CTNNA2	chr2	80545024	80545024	G	T	p.V445L	missense_variant	PASS	0.109375
TCGA-2G-AAGZ-01A	ZBTB44	chr11	130239717	130239717	G	A		intron_variant	PASS	0.105263
TCGA-2G-AAGZ-01A	TRIM13	chr13	50015076	50015076	A	-		3_prime_UTR_variant	PASS	0.269231
TCGA-2G-AAGZ-01A	RP11-248G5.8	chr13	52167801	52167801	C	T		non_coding_transcript_exon_variant;non_coding_transcript_variant	PASS	0.126984
TCGA-2G-AAGZ-01A	CDH3	chr16	68695826	68695827	-	A	p.V729Gfs*5	frameshift_variant	PASS	0.1
TCGA-2G-AAGZ-01A	COG1	chr17	73208314	73208314	G	T	p.V936F	missense_variant;splice_region_variant	PASS	0.127273
TCGA-2G-AAGZ-01A	VSIG4	chrX	66018968	66018968	C	G		downstream_gene_variant	PASS	0.165468
TCGA-SN-A84X-01A	NR1I3	chr1	161231162	161231162	C	T	p.E260K	missense_variant	PASS	0.254098
TCGA-SN-A84X-01A	C2orf16	chr2	27581802	27581802	A	T	p.S1744C	missense_variant	PASS	0.313953
TCGA-SN-A84X-01A	CSRNP3	chr2	165657934	165657934	G	A	p.E108K	missense_variant	PASS	0.383562
TCGA-SN-A84X-01A	FAM117B	chr2	202726296	202726296	G	A	p.R298Q	missense_variant	PASS	0.410811
TCGA-SN-A84X-01A	CCR9	chr3	45901211	45901211	C	T	p.S141S	synonymous_variant	PASS	0.148515
TCGA-SN-A84X-01A	SERINC5	chr5	80169529	80169529	C	T	p.S190N	missense_variant	PASS	0.377049
TCGA-SN-A84X-01A	ACSL6	chr5	131974957	131974957	G	A	p.P310L	missense_variant	PASS	0.33125
TCGA-SN-A84X-01A	PCDHB14	chr5	141224950	141224950	C	A	p.T482N	missense_variant	PASS	0.217391
TCGA-SN-A84X-01A	ADAM9	chr8	39013976	39013976	C	G	p.P89R	missense_variant	PASS	0.179487
TCGA-SN-A84X-01A	XKR4	chr8	55449655	55449655	C	T		intron_variant	PASS	0.151163
TCGA-SN-A84X-01A	RBM17	chr10	6115528	6115528	G	A	p.R393K	missense_variant	PASS	0.227273
TCGA-SN-A84X-01A	MUC5B	chr11	1240273	1240273	G	A	p.G1290R	missense_variant	PASS	0.264151
TCGA-SN-A84X-01A	AC215219.2	chr12	17494	17494	G	A		mature_miRNA_variant	PASS	0.133333
TCGA-SN-A84X-01A	TMCC3	chr12	94582269	94582269	C	T	p.E116E	synonymous_variant	PASS	0.1875
TCGA-SN-A84X-01A	ZBTB1	chr14	64523040	64523040	G	A	p.R512R	synonymous_variant	PASS	0.35
TCGA-SN-A84X-01A	GPR68	chr14	91235017	91235019	TCA	-	p.M11del	inframe_deletion	PASS	0.104651
TCGA-SN-A84X-01A	ARHGAP17	chr16	24954615	24954615	G	A	p.G280G	synonymous_variant	PASS	0.375
TCGA-SN-A84X-01A	ITGAX	chr16	31359778	31359778	T	A	p.M170K	missense_variant	PASS	0.275862
TCGA-SN-A84X-01A	EDC4	chr16	67877766	67877766	T	C	p.L272P	missense_variant	PASS	0.216783
TCGA-SN-A84X-01A	ARSG	chr17	68343786	68343786	T	G	p.I134R	missense_variant	PASS	0.171429
TCGA-SN-A84X-01A	C20orf27	chr20	3758548	3758548	G	C	p.S50R	missense_variant	PASS	0.254545
TCGA-2G-AAGY-01A	SELP	chr1	169612289	169612289	C	T	p.A297T	missense_variant	PASS	0.161972
TCGA-2G-AAGY-01A	TOR1AIP2	chr1	179850962	179850962	C	T	p.G146R	missense_variant	PASS	0.221519
TCGA-2G-AAGY-01A	AVPR1B	chr1	206116776	206116776	C	T	p.G39R	missense_variant	PASS	0.245399
TCGA-2G-AAGY-01A	PIGR	chr1	206937592	206937592	A	C	p.V183G	missense_variant	PASS	0.140625
TCGA-2G-AAGY-01A	MAT2A	chr2	85541920	85541920	A	G	p.E166G	missense_variant	PASS	0.252874
TCGA-2G-AAGY-01A	RNU1-20P	chr3	192727294	192727294	C	T		downstream_gene_variant	PASS	0.268657
TCGA-2G-AAGY-01A	HLA-DPA1	chr6	33073578	33073579	-	T		5_prime_UTR_variant	PASS	0.152174
TCGA-2G-AAGY-01A	HLA-DPA1	chr6	33073579	33073579	G	A		5_prime_UTR_variant	PASS	0.175824
TCGA-2G-AAGY-01A	ADCK2	chr7	140673747	140673748	-	ACCTCAGGCCCA	p.S141_T144dup	inframe_insertion	PASS	0.114943
TCGA-2G-AAGY-01A	ZFP41	chr8	143262024	143262024	T	C		3_prime_UTR_variant	PASS	0.266667
TCGA-2G-AAGY-01A	ZBTB43	chr9	126835219	126835220	-	A		3_prime_UTR_variant	PASS	0.111111
TCGA-2G-AAGY-01A	SEC16A	chr9	136476288	136476288	G	T	p.T443K	missense_variant	PASS	0.601852
TCGA-2G-AAGY-01A	HNRNPA1	chr12	54283858	54283858	C	T	p.Y318Y	synonymous_variant	PASS	0.15
TCGA-2G-AAGY-01A	HYDIN	chr16	70879423	70879423	C	G	p.V3477V	synonymous_variant	PASS	0.355556
TCGA-2G-AAGY-01A	RP11-552E4.3	chrX	48214542	48214542	C	A		non_coding_transcript_exon_variant;non_coding_transcript_variant	PASS	0.299342
TCGA-2G-AAF6-01A	HP1BP3	chr1	20775929	20775929	G	C		intron_variant	PASS	0.265487
TCGA-2G-AAF6-01A	COPA	chr1	160294506	160294508	TCT	-	p.E884del	inframe_deletion	PASS	0.203125
TCGA-2G-AAF6-01A	AC093616.4	chr2	87737756	87737756	G	A		non_coding_transcript_exon_variant;non_coding_transcript_variant	PASS	0.191489
TCGA-2G-AAF6-01A	CADM2	chr3	85961575	85961575	A	G	p.N291D	missense_variant	PASS	0.165049
TCGA-2G-AAF6-01A	DHFRL1	chr3	94061156	94061156	C	G	p.S119T	missense_variant	PASS	0.149068
TCGA-2G-AAF6-01A	CHST2	chr3	143122702	143122702	C	G		3_prime_UTR_variant	PASS	0.205607
TCGA-2G-AAF6-01A	MROH2B	chr5	41009355	41009355	C	T	p.G1115G	synonymous_variant	PASS	0.125
TCGA-2G-AAF6-01A	MFAP3	chr5	154056124	154056124	A	C		downstream_gene_variant	PASS	0.370968
TCGA-2G-AAF6-01A	ZBTB9	chr6	33456343	33456343	A	G	p.I415V	missense_variant	PASS	0.209302
TCGA-2G-AAF6-01A	ERMARD	chr6	169759884	169759884	C	A	p.L218M	missense_variant	PASS	0.246377
TCGA-2G-AAF6-01A	RNF216	chr7	5741508	5741508	A	T	p.V113D	missense_variant	PASS	0.189189
TCGA-2G-AAF6-01A	CASD1	chr7	94537731	94537731	T	G	p.L368*	stop_gained	PASS	0.24359
TCGA-2G-AAF6-01A	PKHD1L1	chr8	109486739	109486739	A	T	p.E3266D	missense_variant	PASS	0.170833
TCGA-2G-AAF6-01A	RAD21	chr8	116849014	116849015	CT	-	p.G547Rfs*26	frameshift_variant	PASS	0.186567
TCGA-2G-AAF6-01A	PCDH15	chr10	53823258	53823258	T	C	p.I1490V	missense_variant	PASS	0.25
TCGA-2G-AAF6-01A	KRAS	chr12	25245350	25245350	C	A	p.G12V	missense_variant	PASS	0.180488
TCGA-2G-AAF6-01A	GPC5	chr13	91693707	91693707	G	A	p.L282L	synonymous_variant	PASS	0.435897
TCGA-2G-AAF6-01A	ATG2B	chr14	96305797	96305797	C	A	p.V1509F	missense_variant	PASS	0.285714
TCGA-2G-AAF6-01A	GABPB1	chr15	50289542	50289542	G	C	p.S287C	missense_variant	PASS	0.22
TCGA-2G-AAF6-01A	ZNF77	chr19	2933454	2933454	T	C		3_prime_UTR_variant	PASS	0.146067
TCGA-2G-AAF6-01A	ANKLE1	chr19	17285711	17285711	A	C	p.I577L	missense_variant	PASS	0.282051
TCGA-2G-AAF6-01A	PLXNB2	chr22	50290020	50290020	C	A	p.D189Y	missense_variant	PASS	0.177914
TCGA-4K-AAAL-01A	KIF2C	chr1	44767245	44767245	T	C		3_prime_UTR_variant	PASS	0.491525
TCGA-4K-AAAL-01A	CFAP44	chr3	113396524	113396524	G	A	p.A591A	synonymous_variant	PASS	0.343284
TCGA-4K-AAAL-01A	GK2	chr4	79407814	79407814	T	A	p.K129N	missense_variant	PASS	0.141304
TCGA-4K-AAAL-01A	ANKRD50	chr4	124669443	124669443	C	G	p.K1278N	missense_variant	PASS	0.228916
TCGA-4K-AAAL-01A	ADAMTS19	chr5	129648837	129648837	A	G	p.K675K	synonymous_variant	PASS	0.133858
TCGA-4K-AAAL-01A	VN1R10P	chr6	27325365	27325365	G	A		non_coding_transcript_exon_variant;non_coding_transcript_variant	PASS	0.174194
TCGA-4K-AAAL-01A	PEBP4	chr8	22724915	22724915	G	A	p.R149C	missense_variant	PASS	0.114537
TCGA-4K-AAAL-01A	LCN1	chr9	135523947	135523947	G	T	p.E120D	missense_variant	PASS	0.36
TCGA-4K-AAAL-01A	VPS35	chr16	46689143	46689143	C	A		5_prime_UTR_variant	PASS	0.178571
TCGA-4K-AAAL-01A	C16orf70	chr16	67131292	67131292	G	C	p.E80Q	missense_variant	PASS	0.110345
TCGA-4K-AAAL-01A	ST3GAL2	chr16	70381776	70381776	C	G	p.K322N	missense_variant	PASS	0.13913
TCGA-4K-AAAL-01A	TBC1D29	chr17	30560143	30560143	T	C	p.G13G	synonymous_variant	PASS	0.23125
TCGA-4K-AAAL-01A	ZNF343	chr20	2483437	2483437	G	A	p.L508L	synonymous_variant	PASS	0.18018
TCGA-4K-AAAL-01A	GGT3P	chr22	18773746	18773746	C	G		non_coding_transcript_exon_variant;non_coding_transcript_variant	PASS	0.5
TCGA-YU-A90S-01A	WDR33	chr2	127704618	127704618	A	-		3_prime_UTR_variant	PASS	0.101852
TCGA-YU-A90S-01A	G3BP2	chr4	75645357	75645357	A	-		3_prime_UTR_variant	PASS	0.132075
TCGA-YU-A90S-01A	INHBA	chr7	41689551	41689551	C	T		3_prime_UTR_variant	PASS	0.4
TCGA-YU-A90S-01A	ELN	chr7	74059971	74059971	A	C	p.G529G	synonymous_variant	PASS	0.164557
TCGA-YU-A90S-01A	DLC1	chr8	13305007	13305008	-	A		intron_variant	PASS	0.16
TCGA-2G-AAH8-01A	FLG	chr1	152308004	152308004	G	T	p.H2294Q	missense_variant	PASS	0.25
TCGA-2G-AAH8-01A	SOX11	chr2	5700434	5700435	AG	-		3_prime_UTR_variant	PASS	0.081761
TCGA-2G-AAH8-01A	EPT1	chr2	26364307	26364307	T	G	p.S21R	missense_variant	PASS	0.416667
TCGA-2G-AAH8-01A	GPX1	chr3	49358203	49358203	C	A	p.G26C	missense_variant	PASS	0.27957
TCGA-2G-AAH8-01A	PIK3CB	chr3	138655402	138655402	T	A	p.D1067V	missense_variant	PASS	0.264901
TCGA-2G-AAH8-01A	IGF2BP2	chr3	185689542	185689542	A	T	p.S164T	missense_variant	PASS	0.284024
TCGA-2G-AAH8-01A	FBXO45	chr3	196569207	196569207	A	G	p.N75D	missense_variant	PASS	0.358209
TCGA-2G-AAH8-01A	OTUD4	chr4	145138464	145138464	G	T	p.Q771K	missense_variant	PASS	0.355556
TCGA-2G-AAH8-01A	LMNB1	chr5	126836249	126836249	C	A	p.S582R	missense_variant	PASS	0.22449
TCGA-2G-AAH8-01A	MEGF10	chr5	127420205	127420205	C	T	p.Q530*	stop_gained;splice_region_variant	PASS	0.26
TCGA-2G-AAH8-01A	ME1	chr6	83239553	83239553	G	C	p.Q300E	missense_variant	PASS	0.12766
TCGA-2G-AAH8-01A	MDN1	chr6	89758257	89758257	G	C	p.N900K	missense_variant;splice_region_variant	PASS	0.208333
TCGA-2G-AAH8-01A	TBC1D32	chr6	121205143	121205143	T	G	p.I834I	synonymous_variant	PASS	0.185075
TCGA-2G-AAH8-01A	BRAT1	chr7	2541018	2541018	G	C	p.V452V	synonymous_variant	PASS	0.354978
TCGA-2G-AAH8-01A	ELN	chr7	74051836	74051836	G	T	p.A296S	missense_variant	PASS	0.18239
TCGA-2G-AAH8-01A	GSTK1	chr7	143264156	143264156	T	A	p.M48K	missense_variant	PASS	0.116022
TCGA-2G-AAH8-01A	GALNTL5	chr7	152019730	152019730	G	C	p.G421R	missense_variant	PASS	0.162651
TCGA-2G-AAH8-01A	FAM110B	chr8	58147487	58147487	G	A		3_prime_UTR_variant	PASS	0.158333
TCGA-2G-AAH8-01A	ATAD2	chr8	123371748	123371748	T	G	p.E153A	missense_variant	PASS	0.201258
TCGA-2G-AAH8-01A	MUC5B	chr11	1248573	1248573	C	G	p.T3898R	missense_variant	PASS	0.231111
TCGA-2G-AAH8-01A	PPFIA1	chr11	70378145	70378145	C	G	p.T1167S	missense_variant	PASS	0.413793
TCGA-2G-AAH8-01A	RSF1	chr11	77740915	77740915	C	G	p.D132H	missense_variant	PASS	0.3375
TCGA-2G-AAH8-01A	KRAS	chr12	25227342	25227342	T	A	p.Q61L	missense_variant	PASS	0.116751
TCGA-2G-AAH8-01A	DCTN2	chr12	57532744	57532744	C	T	p.A281T	missense_variant	PASS	0.181818
TCGA-2G-AAH8-01A	RAN	chr12	130872849	130872849	G	A	p.G17D	missense_variant	PASS	0.192308
TCGA-2G-AAH8-01A	TTC9	chr14	70642178	70642178	C	A	p.P17T	missense_variant	PASS	0.4
TCGA-2G-AAH8-01A	MGAT3	chr22	39489482	39489484	GAG	-		3_prime_UTR_variant	PASS	0.222222
TCGA-ZM-AA0E-01A	IGKV3D-11	chr2	90173368	90173368	G	A	p.E101K	missense_variant	PASS	0.117347
TCGA-ZM-AA0E-01A	ZNF34	chr8	144778323	144778323	G	T		intron_variant	PASS	0.137931
TCGA-ZM-AA0E-01A	UBTD1	chr10	97570537	97570537	C	A		3_prime_UTR_variant	PASS	0.16
TCGA-ZM-AA0E-01A	TMX2	chr11	57737986	57737986	G	A	p.L108L	synonymous_variant	PASS	0.163265
TCGA-ZM-AA0E-01A	TENM4	chr11	79069907	79069907	G	C	p.T13S	missense_variant	PASS	0.137931
TCGA-ZM-AA0E-01A	SORL1	chr11	121629684	121629684	C	A		3_prime_UTR_variant	PASS	0.333333
TCGA-ZM-AA0E-01A	KRTAP9-4	chr17	41250328	41250328	T	A		3_prime_UTR_variant	PASS	0.140704
TCGA-ZM-AA0E-01A	DNMT1	chr19	10180555	10180555	A	G	p.A80A	synonymous_variant	PASS	0.140351
TCGA-ZM-AA0E-01A	RPS5	chr19	58393399	58393399	G	T	p.G120V	missense_variant	PASS	0.25
TCGA-ZM-AA0E-01A	LPAR4	chrX	78757080	78757080	A	-		3_prime_UTR_variant	PASS	0.111111
TCGA-WZ-A8D5-01A	GPN2	chr1	26890016	26890016	C	T	p.L27L	synonymous_variant	PASS	0.25
TCGA-WZ-A8D5-01A	TRMT44	chr4	8468289	8468289	A	G	p.K624E	missense_variant	PASS	0.259259
TCGA-WZ-A8D5-01A	SYBU	chr8	109575575	109575575	C	T	p.L441L	synonymous_variant	PASS	0.161765
TCGA-WZ-A8D5-01A	JRK	chr8	142666115	142666115	C	A		5_prime_UTR_variant	PASS	0.115942
TCGA-WZ-A8D5-01A	SUGT1	chr13	52665655	52665656	AG	-	p.E180Ifs*16	frameshift_variant	PASS	0.17094
TCGA-WZ-A8D5-01A	GPHB5	chr14	63313107	63313107	G	A	p.L72L	synonymous_variant	PASS	0.167539
TCGA-WZ-A8D5-01A	PDP2	chr16	66886405	66886406	-	T		3_prime_UTR_variant	PASS	0.105263
TCGA-WZ-A8D5-01A	ONECUT3	chr19	1775248	1775248	A	G	p.I430V	missense_variant	PASS	0.268519
TCGA-WZ-A8D5-01A	ALDH16A1	chr19	49464209	49464209	G	A	p.G426D	missense_variant	PASS	0.206897
TCGA-ZM-AA0H-01A	WASF2	chr1	27409896	27409896	G	A	p.P379S	missense_variant	PASS	0.12963
TCGA-ZM-AA0H-01A	PTGER3	chr1	71047057	71047057	G	A	p.T174I	missense_variant	PASS	0.155172
TCGA-ZM-AA0H-01A	MAB21L3	chr1	116127581	116127581	G	T	p.K199N	missense_variant	PASS	0.101911
TCGA-ZM-AA0H-01A	DARS2	chr1	173833484	173833484	C	A	p.L201I	missense_variant	PASS	0.122807
TCGA-ZM-AA0H-01A	YWHAQ	chr2	9587495	9587495	G	A	p.A199A	synonymous_variant	PASS	0.125
TCGA-ZM-AA0H-01A	HEATR5B	chr2	37008702	37008702	T	C	p.L1477L	synonymous_variant	PASS	0.111111
TCGA-ZM-AA0H-01A	MTIF2	chr2	55252507	55252507	C	T	p.E271K	missense_variant	PASS	0.192053
TCGA-ZM-AA0H-01A	LRP1B	chr2	140335813	140335813	T	C	p.D3973G	missense_variant	PASS	0.102804
TCGA-ZM-AA0H-01A	ATP2B2	chr3	10375551	10375551	C	G	p.C432S	missense_variant	PASS	0.130841
TCGA-ZM-AA0H-01A	KIT	chr4	54736498	54736498	G	C	p.A829P	missense_variant;splice_region_variant	PASS	0.222222
TCGA-ZM-AA0H-01A	PCDH18	chr4	137531459	137531459	T	G	p.S210S	synonymous_variant	PASS	0.101695
TCGA-ZM-AA0H-01A	TENM3	chr4	182743379	182743379	A	T	p.I1197L	missense_variant	PASS	0.219512
TCGA-ZM-AA0H-01A	CHD1	chr5	98898419	98898419	T	A	p.K401M	missense_variant	PASS	0.18
TCGA-ZM-AA0H-01A	HIST1H3C	chr6	26045739	26045740	TG	-	p.C111Rfs*5	frameshift_variant	PASS	0.113208
TCGA-ZM-AA0H-01A	ZNF184	chr6	27451862	27451862	G	A	p.T566I	missense_variant	PASS	0.15
TCGA-ZM-AA0H-01A	MLLT4	chr6	167875354	167875354	G	A	p.A200T	missense_variant	PASS	0.112903
TCGA-ZM-AA0H-01A	RNASEH2C	chr11	65720291	65720291	C	A	p.R100L	missense_variant	PASS	0.191489
TCGA-ZM-AA0H-01A	PPM1H	chr12	62832194	62832194	T	A	p.T111S	missense_variant	PASS	0.149533
TCGA-ZM-AA0H-01A	NAV3	chr12	78197331	78197331	G	C	p.D2126H	missense_variant	PASS	0.132353
TCGA-ZM-AA0H-01A	ATG2B	chr14	96295060	96295060	G	C	p.Q1776E	missense_variant	PASS	0.12782
TCGA-ZM-AA0H-01A	INO80	chr15	41016149	41016149	T	G	p.K1114T	missense_variant	PASS	0.170213
TCGA-ZM-AA0H-01A	RNPS1	chr16	2262408	2262408	G	T	p.S182S	synonymous_variant	PASS	0.25
TCGA-ZM-AA0H-01A	CASKIN2	chr17	75513764	75513764	C	G	p.G14A	missense_variant	PASS	0.15493
TCGA-ZM-AA0H-01A	ZNF271P	chr18	35308866	35308866	T	G		non_coding_transcript_exon_variant;non_coding_transcript_variant	PASS	0.115385
TCGA-ZM-AA0H-01A	SLC39A6	chr18	36116771	36116771	C	T	p.K456K	synonymous_variant	PASS	0.145161
TCGA-ZM-AA0H-01A	POU2F2	chr19	42095382	42095382	G	A	p.F345F	synonymous_variant	PASS	0.135135
TCGA-ZM-AA0H-01A	SOX12	chr20	328569	328570	-	A		3_prime_UTR_variant	PASS	0.153846
TCGA-ZM-AA0H-01A	UCKL1	chr20	63942643	63942643	G	C		intron_variant	PASS	0.113208
TCGA-ZM-AA0H-01A	TTC3	chr21	37096593	37096593	C	T	p.Y265Y	synonymous_variant	PASS	0.105634
TCGA-2G-AAF4-01A	SZT2	chr1	43403264	43403264	C	-	p.L39Cfs*91	frameshift_variant	PASS	0.173469
TCGA-2G-AAF4-01A	ITGA6	chr2	172484831	172484831	A	G	p.L572L	synonymous_variant	PASS	0.166667
TCGA-2G-AAF4-01A	ATIC	chr2	215344844	215344845	CT	-	p.S432Cfs*29	frameshift_variant	PASS	0.141304
TCGA-2G-AAF4-01A	RAET1L	chr6	150025406	150025406	C	G	p.W22C	missense_variant	PASS	0.1
TCGA-2G-AAF4-01A	SEC16A	chr9	136466113	136466113	A	G	p.N1384N	synonymous_variant	PASS	0.105263
TCGA-2G-AAF4-01A	SKIDA1	chr10	21518000	21518000	G	-		5_prime_UTR_variant	PASS	0.121212
TCGA-2G-AAF4-01A	CTNND1	chr11	57809455	57809455	C	G	p.I808M	missense_variant	PASS	0.25
TCGA-2G-AAF4-01A	KRAS	chr12	25227342	25227342	T	A	p.Q61L	missense_variant	PASS	0.141593
TCGA-2G-AAF4-01A	SRCAP	chr16	30738411	30738411	C	A	p.P2791T	missense_variant	PASS	0.172414
TCGA-2G-AAF4-01A	PIEZO1	chr16	88720400	88720400	G	A	p.G1978G	synonymous_variant	PASS	0.131579
TCGA-2G-AAGG-01A	NBPF25P	chr1	145578886	145578886	T	C		non_coding_transcript_exon_variant;non_coding_transcript_variant	PASS	0.142857
TCGA-2G-AAGG-01A	CR1	chr1	207614430	207614430	G	A	p.S1751N	missense_variant	PASS	0.321429
TCGA-2G-AAGG-01A	CHRM3	chr1	239908355	239908355	C	T	p.R302C	missense_variant	PASS	0.188034
TCGA-2G-AAGG-01A	C2orf54	chr2	240895623	240895623	G	A	p.T125T	synonymous_variant	PASS	0.105263
TCGA-2G-AAGG-01A	ITPR1	chr3	4645611	4645611	G	A	p.E246E	synonymous_variant	PASS	0.25
TCGA-2G-AAGG-01A	NISCH	chr3	52458724	52458724	C	G	p.N80K	missense_variant	PASS	0.214286
TCGA-2G-AAGG-01A	CD86	chr3	122119553	122119553	A	G		3_prime_UTR_variant	PASS	0.214286
TCGA-2G-AAGG-01A	NPHP3	chr3	132689180	132689180	A	C	p.L926W	missense_variant	PASS	0.195652
TCGA-2G-AAGG-01A	USP17L15	chr4	9368878	9368878	C	A		downstream_gene_variant	PASS	0.112033
TCGA-2G-AAGG-01A	KCTD8	chr4	44174617	44174617	G	A		3_prime_UTR_variant	PASS	0.5
TCGA-2G-AAGG-01A	SHROOM3	chr4	76710210	76710210	C	A	p.S126R	missense_variant	PASS	0.36875
TCGA-2G-AAGG-01A	ARHGAP10	chr4	148072036	148072036	C	G	p.N772K	missense_variant	PASS	0.173913
TCGA-2G-AAGG-01A	SLC12A7	chr5	1093549	1093549	C	A	p.R109L	missense_variant	PASS	0.357143
TCGA-2G-AAGG-01A	PRDM9	chr5	23527669	23527669	G	A	p.V861I	missense_variant	PASS	0.198718
TCGA-2G-AAGG-01A	SOX4	chr6	21598012	21598012	G	A		3_prime_UTR_variant	PASS	0.182927
TCGA-2G-AAGG-01A	LPA	chr6	160578680	160578680	C	A	p.R1438S	missense_variant	PASS	0.22973
TCGA-2G-AAGG-01A	POM121L12	chr7	53036205	53036205	G	T	p.L178L	synonymous_variant	PASS	0.222222
TCGA-2G-AAGG-01A	ADAM28	chr8	24294191	24294191	T	G	p.V14V	synonymous_variant	PASS	0.190476
TCGA-2G-AAGG-01A	PRKDC	chr8	47837218	47837218	T	A	p.E2585D	missense_variant	PASS	0.204545
TCGA-2G-AAGG-01A	SLC24A2	chr9	19597249	19597249	T	C	p.Y370C	missense_variant	PASS	0.28972
TCGA-2G-AAGG-01A	SURF4	chr9	133367438	133367438	C	T	p.R19H	missense_variant	PASS	0.147059
TCGA-2G-AAGG-01A	EHBP1L1	chr11	65582986	65582986	G	A	p.A772T	missense_variant	PASS	0.235294
TCGA-2G-AAGG-01A	MGAT2	chr14	49623270	49623271	-	T		3_prime_UTR_variant	PASS	0.150538
TCGA-2G-AAGG-01A	EDC4	chr16	67882826	67882826	G	A	p.R1197H	missense_variant	PASS	0.254545
TCGA-2G-AAGG-01A	GRB7	chr17	39744943	39744943	C	T	p.Q324*	stop_gained	PASS	0.234234
TCGA-2G-AAGG-01A	OSBPL7	chr17	47813652	47813652	C	G	p.E512Q	missense_variant	PASS	0.152941
TCGA-2G-AAGG-01A	C17orf99	chr17	78165935	78165935	C	A	p.P229P	synonymous_variant	PASS	0.229885
TCGA-2G-AAGG-01A	GALNT1	chr18	35683504	35683504	G	T	p.V199L	missense_variant	PASS	0.309091
TCGA-2G-AAGG-01A	PIAS2	chr18	46812341	46812342	-	A		3_prime_UTR_variant	PASS	0.277778
TCGA-2G-AAGG-01A	ZCCHC2	chr18	62524268	62524268	G	A	p.E282K	missense_variant	PASS	0.428571
TCGA-2G-AAGG-01A	HMHA1	chr19	1073681	1073681	G	A	p.E220K	missense_variant	PASS	0.257143
TCGA-2G-AAGG-01A	PFDN4	chr20	54214415	54214415	C	G	p.T30R	missense_variant	PASS	0.302752
TCGA-2G-AAGG-01A	TBC1D22A	chr22	46792730	46792730	T	-		intron_variant	PASS	0.344828
TCGA-2G-AAGG-01A	PHEX	chrX	22190458	22190458	C	T	p.P534L	missense_variant	PASS	0.295775
TCGA-XE-AANR-01A	PADI3	chr1	17280690	17280690	G	A	p.R552H	missense_variant	PASS	0.12
TCGA-XE-AANR-01A	STRIP1	chr1	110053754	110053754	G	A	p.A786T	missense_variant	PASS	0.337209
TCGA-XE-AANR-01A	NBAS	chr2	15417557	15417557	G	A	p.D911D	synonymous_variant	PASS	0.229075
TCGA-XE-AANR-01A	KIT	chr4	54733155	54733155	A	T	p.D816V	missense_variant	PASS	0.6
TCGA-XE-AANR-01A	GRIA1	chr5	153770331	153770331	G	A	p.R729Q	missense_variant	PASS	0.251969
TCGA-XE-AANR-01A	GPR22	chr7	107474945	107474945	G	A	p.R295R	synonymous_variant	PASS	0.20229
TCGA-XE-AANR-01A	FAR1	chr11	13721810	13721810	C	T	p.T403I	missense_variant	PASS	0.317073
TCGA-XE-AANR-01A	ABCC4	chr13	95206645	95206645	G	T	p.R350S	missense_variant	PASS	0.325
TCGA-XE-AANR-01A	UBR1	chr15	43043359	43043359	T	C	p.K569E	missense_variant	PASS	0.213793
TCGA-XE-AANR-01A	CASC3	chr17	40161760	40161760	A	G	p.E102G	missense_variant	PASS	0.216667
TCGA-XE-AANR-01A	TMEM259	chr19	1014365	1014365	G	A	p.R112C	missense_variant	PASS	0.228571
TCGA-XE-AANR-01A	MEGF8	chr19	42370708	42370708	A	T	p.N2338I	missense_variant	PASS	0.26087
TCGA-2G-AAG8-01A	C1orf177	chr1	54841682	54841682	C	T		intron_variant	PASS	0.313953
TCGA-2G-AAG8-01A	GON4L	chr1	155785233	155785233	A	G		intron_variant	PASS	0.26087
TCGA-2G-AAG8-01A	IFI16	chr1	159055068	159055069	-	T		3_prime_UTR_variant	PASS	0.173913
TCGA-2G-AAG8-01A	SLC35F3	chr1	233905130	233905130	T	C	p.V18A	missense_variant;splice_region_variant	PASS	0.206897
TCGA-2G-AAG8-01A	ATG4B	chr2	241670783	241670783	G	T	p.X338_splice	splice_donor_variant	PASS	0.225806
TCGA-2G-AAG8-01A	CAPN7	chr3	15240554	15240554	T	C	p.W497R	missense_variant	PASS	0.163934
TCGA-2G-AAG8-01A	PDE10A	chr6	165396432	165396432	A	C	p.C426G	missense_variant	PASS	0.106796
TCGA-2G-AAG8-01A	CYTH3	chr7	6165279	6165279	G	C	p.S375C	missense_variant	PASS	0.115607
TCGA-2G-AAG8-01A	IFRD1	chr7	112475441	112475442	CT	-	p.S427Cfs*10	frameshift_variant	PASS	0.257143
TCGA-2G-AAG8-01A	HSPA5	chr9	125236765	125236765	C	T	p.V598I	missense_variant	PASS	0.108108
TCGA-2G-AAG8-01A	ABCA2	chr9	137011717	137011717	G	A	p.V1856V	synonymous_variant	PASS	0.117647
TCGA-2G-AAG8-01A	LRP4	chr11	46876519	46876519	C	T	p.L1161L	synonymous_variant	PASS	0.186441
TCGA-2G-AAG8-01A	GOLGA6L6	chr15	20535018	20535018	C	T	p.M472I	missense_variant	PASS	0.179487
TCGA-2G-AAG8-01A	CASC5	chr15	40640959	40640959	A	G	p.Q1936Q	synonymous_variant	PASS	0.244444
TCGA-2G-AAG8-01A	ZP2	chr16	21197820	21197820	C	T	p.G681R	missense_variant	PASS	0.156863
TCGA-2G-AAG8-01A	ADAMTS10	chr19	8592152	8592152	G	T		intron_variant	PASS	0.117647
TCGA-2G-AAG8-01A	BEST2	chr19	12753336	12753336	C	A	p.P77T	missense_variant	PASS	0.133333
TCGA-YU-A90P-01A	GBP1	chr1	89053183	89053183	T	-		3_prime_UTR_variant	PASS	0.357143
TCGA-YU-A90P-01A	USH2A	chr1	215674427	215674427	C	T	p.R4495H	missense_variant	PASS	0.185567
TCGA-YU-A90P-01A	MUC4	chr3	195783008	195783008	A	G	p.S2858P	missense_variant	PASS	0.126506
TCGA-YU-A90P-01A	PCDH7	chr4	30723494	30723494	C	T	p.T691M	missense_variant	PASS	0.264151
TCGA-YU-A90P-01A	TRIM23	chr5	65611003	65611003	G	C	p.S229*	stop_gained	PASS	0.203125
TCGA-YU-A90P-01A	MSH5	chr6	31758170	31758170	G	C	p.V340V	synonymous_variant	PASS	0.328125
TCGA-YU-A90P-01A	TPP2	chr13	102596996	102597019	CAGCCTGGCAGTTTGCCGCTTCCT	-		5_prime_UTR_variant	PASS	0.166667
TCGA-YU-A90P-01A	FUK	chr16	70468951	70468951	G	A	p.G256R	missense_variant	PASS	0.225352
TCGA-YU-A90P-01A	ANKRD30B	chr18	14748513	14748513	G	C	p.G32R	missense_variant	PASS	0.232143
TCGA-YU-A90P-01A	HNRNPM	chr19	8474222	8474222	G	C	p.G366G	synonymous_variant	PASS	0.131148
TCGA-YU-A90P-01A	MYPOP	chr19	45890811	45890811	C	T	p.V338M	missense_variant	PASS	0.166667
TCGA-YU-A90P-01A	AFF2	chrX	148809918	148809918	C	T	p.R362W	missense_variant;splice_region_variant	PASS	0.377049
TCGA-2G-AAG3-01A	ATL2	chr2	38300310	38300310	G	A	p.Q364*	stop_gained	PASS	0.25
TCGA-2G-AAG3-01A	TMEM182	chr2	102764345	102764345	C	G	p.S83S	synonymous_variant	PASS	0.315068
TCGA-2G-AAG3-01A	KCNE4	chr2	223053290	223053290	C	T	p.P205S	missense_variant	PASS	0.27193
TCGA-2G-AAG3-01A	NEK10	chr3	27115957	27115957	G	T	p.Y1151*	stop_gained	PASS	0.386441
TCGA-2G-AAG3-01A	JARID2	chr6	15374232	15374232	G	A	p.G54E	missense_variant	PASS	0.280899
TCGA-2G-AAG3-01A	OLIG3	chr6	137494239	137494239	A	-		5_prime_UTR_variant	PASS	0.216216
TCGA-2G-AAG3-01A	EBAG9	chr8	109556973	109556973	C	A	p.I120I	synonymous_variant	PASS	0.233083
TCGA-2G-AAG3-01A	ZHX1	chr8	123255431	123255431	A	G	p.S172S	synonymous_variant	PASS	0.221374
TCGA-2G-AAG3-01A	ODF3	chr11	199447	199447	C	A	p.R205S	missense_variant	PASS	0.466667
TCGA-2G-AAG3-01A	SHANK2	chr11	70807096	70807096	G	A	p.Y144Y	synonymous_variant	PASS	0.111111
TCGA-2G-AAG3-01A	PTPN6	chr12	6963698	6963698	G	A		downstream_gene_variant	PASS	0.111111
TCGA-2G-AAG3-01A	AVIL	chr12	57810408	57810408	C	G	p.K234N	missense_variant	PASS	0.313433
TCGA-2G-AAG3-01A	VPS33A	chr12	122249882	122249882	C	T	p.G255D	missense_variant	PASS	0.338462
TCGA-2G-AAG3-01A	ACSM2B	chr16	20545199	20545199	C	A	p.R413S	missense_variant	PASS	0.339623
TCGA-2G-AAG3-01A	FBF1	chr17	75910654	75910654	G	T		3_prime_UTR_variant	PASS	0.363636
TCGA-2G-AAG3-01A	ILF3	chr19	10687461	10687461	G	A	p.P725P	synonymous_variant	PASS	0.132075
TCGA-2G-AAG3-01A	ARMCX5	chrX	102602626	102602626	C	A	p.S162Y	missense_variant	PASS	0.534722
TCGA-2G-AAGN-01A	MUC4	chr3	195782416	195782416	T	G	p.N3055T	missense_variant	PASS	0.125
TCGA-2G-AAGN-01A	ANK1	chr8	41718127	41718127	G	A	p.A395A	synonymous_variant	PASS	0.1
TCGA-2G-AAGN-01A	ARRDC1	chr9	137614022	137614022	T	C		intron_variant	PASS	0.130435
TCGA-2G-AAGN-01A	FOLR3	chr11	72139688	72139688	G	T	p.V199F	missense_variant	PASS	0.230769
TCGA-2G-AAGN-01A	CCDC53	chr12	102013104	102013104	A	G		3_prime_UTR_variant	PASS	0.2
TCGA-2G-AAGN-01A	MYEF2	chr15	48149415	48149415	T	C		intron_variant	PASS	0.161765
TCGA-2G-AAGN-01A	OGFOD3	chr17	82392518	82392520	GAA	-	p.F280del	inframe_deletion	PASS	0.113636
TCGA-2X-A9D6-01A	SLC2A1	chr1	42929709	42929709	T	C	p.M251V	missense_variant	PASS	0.230769
TCGA-2X-A9D6-01A	KIT	chr4	54733154	54733154	G	T	p.D816Y	missense_variant	PASS	0.25641
TCGA-2X-A9D6-01A	UBD	chr6	29555993	29555993	T	C	p.T129A	missense_variant	PASS	0.143382
TCGA-2X-A9D6-01A	SYNE1	chr6	152381041	152381041	C	T	p.D2992N	missense_variant	PASS	0.101562
TCGA-2X-A9D6-01A	MTA2	chr11	62600241	62600241	C	G	p.E39Q	missense_variant	PASS	0.292135
TCGA-2X-A9D6-01A	ATP2C2	chr16	84422395	84422395	G	A	p.T210T	synonymous_variant	PASS	0.168675
TCGA-2X-A9D6-01A	FAM83G	chr17	18978690	18978690	T	C	p.I326V	missense_variant	PASS	0.140351
TCGA-2X-A9D6-01A	NF1	chr17	31159032	31159033	AA	-	p.N78Ffs*28	frameshift_variant	PASS	0.16
TCGA-2X-A9D6-01A	PIGW	chr17	36539227	36539227	C	T		downstream_gene_variant	PASS	0.108696
TCGA-2X-A9D6-01A	TRIM28	chr19	58549101	58549101	T	A	p.V508D	missense_variant	PASS	0.194313
TCGA-2X-A9D6-01A	MRPL40	chr22	19434811	19434811	G	C	p.K71N	missense_variant	PASS	0.105263
TCGA-2G-AALY-01A	USP48	chr1	21701526	21701526	T	C	p.D900G	missense_variant	PASS	0.181818
TCGA-2G-AALY-01A	HRNR	chr1	152218811	152218811	G	C	p.Q940E	missense_variant	PASS	0.339623
TCGA-2G-AALY-01A	MAN2B2	chr4	6597277	6597277	C	T	p.Q408*	stop_gained	PASS	0.263889
TCGA-2G-AALY-01A	EIF3A	chr10	119061276	119061276	T	C	p.N392S	missense_variant	PASS	0.333333
TCGA-2G-AALY-01A	DYNC2H1	chr11	103223060	103223060	G	A	p.L3109L	synonymous_variant	PASS	0.608696
TCGA-2G-AALY-01A	LHX5	chr12	113468405	113468405	C	T	p.X133_splice	splice_acceptor_variant	PASS	0.393939
TCGA-2G-AALY-01A	AACS	chr12	125142201	125142201	G	A	p.R664Q	missense_variant	PASS	0.223529
TCGA-2G-AALY-01A	IPO5	chr13	98015574	98015574	T	C	p.F790F	synonymous_variant	PASS	0.243902
TCGA-2G-AALY-01A	FUT8	chr14	65742382	65742382	A	G	p.Y567C	missense_variant	PASS	0.275362
TCGA-2G-AALY-01A	IL32	chr16	3069341	3069342	-	AATCCTCAAAATG		stop_gained;frameshift_variant	PASS	0.114035
TCGA-2G-AALY-01A	ITPRIPL2	chr16	19119726	19119727	-	A		3_prime_UTR_variant	PASS	0.114035
TCGA-2G-AALY-01A	ATP5J	chr21	25729747	25729747	G	A	p.A16A	synonymous_variant	PASS	0.14218
TCGA-W4-A7U4-01A	GYPC	chr2	126656158	126656158	C	G		5_prime_UTR_variant	PASS	0.142857
TCGA-W4-A7U4-01A	DENND2A	chr7	140518447	140518448	-	A		3_prime_UTR_variant	PASS	0.307692
TCGA-W4-A7U4-01A	ATCAY	chr19	3909502	3909502	T	-	p.L222*	frameshift_variant	PASS	0.309524
TCGA-W4-A7U4-01A	B3GNT8	chr19	41426357	41426357	C	G	p.S141T	missense_variant	PASS	0.321429
TCGA-W4-A7U4-01A	ELMO2	chr20	46389143	46389143	C	T	p.L107L	synonymous_variant	PASS	0.217949
TCGA-2G-AALQ-01A	RIF1	chr2	151464763	151464763	G	C	p.G1748A	missense_variant	PASS	0.307087
TCGA-2G-AALQ-01A	USP4	chr3	49280810	49280810	C	G	p.A860P	missense_variant	PASS	0.274194
TCGA-2G-AALQ-01A	EYS	chr6	64886793	64886793	C	G	p.D966H	missense_variant	PASS	0.410959
TCGA-2G-AALQ-01A	RECQL4	chr8	144515766	144515766	G	A	p.P419L	missense_variant;splice_region_variant	PASS	0.341176
TCGA-2G-AALQ-01A	PSMC3	chr11	47424147	47424147	G	A	p.L164L	synonymous_variant	PASS	0.147059
TCGA-2G-AALQ-01A	SUV420H1	chr11	68158229	68158230	TG	-	p.Q706Vfs*6	frameshift_variant	PASS	0.372727
TCGA-2G-AALQ-01A	PPP6R3	chr11	68591660	68591660	G	C	p.E624Q	missense_variant	PASS	0.209302
TCGA-2G-AALQ-01A	VSIG2	chr11	124749838	124749838	C	G	p.Q152H	missense_variant	PASS	0.344828
TCGA-2G-AALQ-01A	RXFP2	chr13	31793012	31793012	T	A	p.N570K	missense_variant	PASS	0.215385
TCGA-2G-AALQ-01A	NYNRIN	chr14	24411150	24411150	G	A	p.R830Q	missense_variant	PASS	0.2
TCGA-2G-AALQ-01A	GSPT1	chr16	11896682	11896682	C	A	p.P42P	synonymous_variant	PASS	0.327044
TCGA-2G-AALQ-01A	PABPC1L2B	chrX	73004371	73004372	TC	-		3_prime_UTR_variant	PASS	0.115044
TCGA-4K-AA1I-01A	DNASE2B	chr1	84414597	84414597	G	C	p.R272T	missense_variant	PASS	0.125
TCGA-4K-AA1I-01A	ARPC2	chr2	218217197	218217198	-	GCGGCAGTG		upstream_gene_variant	PASS	0.333333
TCGA-4K-AA1I-01A	CABS1	chr4	70335769	70335769	C	G	p.L244V	missense_variant	PASS	0.206349
TCGA-4K-AA1I-01A	TLE4	chr9	79572661	79572661	G	A		5_prime_UTR_variant	PASS	0.173913
TCGA-4K-AA1I-01A	ALDOB	chr9	101424860	101424860	A	C	p.F328V	missense_variant	PASS	0.18125
TCGA-4K-AA1I-01A	DDIT4	chr10	72274993	72274993	C	T	p.S168S	synonymous_variant	PASS	0.105263
TCGA-4K-AA1I-01A	AGTR2	chrX	116174477	116174477	G	A		3_prime_UTR_variant	PASS	0.211009
TCGA-YU-A94D-01A	VSIG8	chr1	159858108	159858108	C	A	p.V138F	missense_variant	PASS	0.519084
TCGA-YU-A94D-01A	KIF14	chr1	200560737	200560737	T	C	p.K1405K	synonymous_variant	PASS	0.343195
TCGA-YU-A94D-01A	TMEM182	chr2	102764366	102764366	C	A	p.Y90*	stop_gained	PASS	0.263158
TCGA-YU-A94D-01A	EMC3	chr3	9970618	9970618	G	A	p.R180W	missense_variant	PASS	0.433962
TCGA-YU-A94D-01A	TXK	chr4	48113237	48113237	C	T	p.P48P	synonymous_variant	PASS	0.42
TCGA-YU-A94D-01A	TFAP2D	chr6	50772705	50772705	A	C	p.T400T	synonymous_variant	PASS	0.343284
TCGA-YU-A94D-01A	POLD2	chr7	44122150	44122150	C	G		5_prime_UTR_variant	PASS	0.36
TCGA-YU-A94D-01A	CPSF1	chr8	144394691	144394691	C	T	p.A1174T	missense_variant	PASS	0.293333
TCGA-YU-A94D-01A	FOCAD	chr9	20819866	20819866	T	C	p.I509T	missense_variant	PASS	0.379487
TCGA-YU-A94D-01A	DFNB31	chr9	114504274	114504274	T	C	p.L176L	synonymous_variant	PASS	0.372093
TCGA-YU-A94D-01A	CYP26A1	chr10	93077319	93077319	C	G		3_prime_UTR_variant	PASS	0.541667
TCGA-YU-A94D-01A	BCL9L	chr11	118894878	118894878	C	T		3_prime_UTR_variant	PASS	0.333333
TCGA-YU-A94D-01A	EID3	chr12	104304917	104304917	T	A	p.I328N	missense_variant	PASS	0.5
TCGA-YU-A94D-01A	DIS3	chr13	72761432	72761433	AT	-	p.Y867Wfs*9	frameshift_variant	PASS	0.305882
TCGA-YU-A94D-01A	SOCS4	chr14	55043048	55043048	G	T	p.E3*	stop_gained	PASS	0.444444
TCGA-YU-A94D-01A	VRTN	chr14	74359520	74359521	-	A		3_prime_UTR_variant	PASS	0.170213
TCGA-YU-A94D-01A	CEP128	chr14	80831236	80831268	CAGCTGCACTCTCAAATCTGACATTTGCTTCTC	-	p.E362_L372del	inframe_deletion	PASS	0.194737
TCGA-YU-A94D-01A	GTF2A1	chr14	81197330	81197330	C	G		intron_variant	PASS	0.42723
TCGA-YU-A94D-01A	NTHL1	chr16	2044710	2044710	G	A	p.R157W	missense_variant	PASS	0.407407
TCGA-YU-A94D-01A	ZNF682	chr19	20007136	20007137	CT	-	p.E122Vfs*2	frameshift_variant	PASS	0.473684
TCGA-YU-A94D-01A	PPEF1	chrX	18827400	18827400	C	A	p.S625R	missense_variant	PASS	0.31694
TCGA-YU-A94D-01A	MAGEB10	chrX	27821376	27821376	G	A	p.D24N	missense_variant	PASS	0.338235
TCGA-YU-A94D-01A	MED14	chrX	40710087	40710087	G	T	p.H355Q	missense_variant	PASS	0.40176
TCGA-YU-A94D-01A	HEPH	chrX	66260112	66260112	T	A	p.Y1017N	missense_variant	PASS	0.395349
TCGA-2G-AAGF-01A	FAM129A	chr1	184798123	184798123	T	A	p.Y541F	missense_variant	PASS	0.288889
TCGA-2G-AAGF-01A	C2orf74	chr2	61162854	61162854	G	A	p.R43R	synonymous_variant	PASS	0.300971
TCGA-2G-AAGF-01A	RAF1	chr3	12600219	12600219	G	A	p.P308L	missense_variant	PASS	0.260504
TCGA-2G-AAGF-01A	SEMA3F	chr3	50188174	50188175	-	ATAT		3_prime_UTR_variant	PASS	0.444444
TCGA-2G-AAGF-01A	RRAGD	chr6	89379261	89379272	AGTTGTGGAATC	-	p.I238_L241del	inframe_deletion	PASS	0.146341
TCGA-2G-AAGF-01A	TRIP6	chr7	100868556	100868556	C	A	p.S142*	stop_gained	PASS	0.288462
TCGA-2G-AAGF-01A	IRS2	chr13	109783491	109783491	C	T	p.G855R	missense_variant	PASS	0.521739
TCGA-2G-AAGF-01A	PIM3	chr22	49961363	49961363	A	G	p.S81G	missense_variant	PASS	0.181818
TCGA-2G-AAGF-01A	MAGEB2	chrX	30220073	30220073	A	G		3_prime_UTR_variant	PASS	0.389474
TCGA-2G-AAGF-01A	IRAK1	chrX	154012647	154012647	C	G	p.S654S	synonymous_variant	PASS	0.277778
TCGA-2G-AAFN-01A	WDR63	chr1	85108048	85108048	G	A	p.W523*	stop_gained	PASS	0.245283
TCGA-2G-AAFN-01A	PCDH18	chr4	137529677	137529677	A	G	p.S804S	synonymous_variant	PASS	0.484536
TCGA-2G-AAFN-01A	ZBTB43	chr9	126835219	126835220	-	A		3_prime_UTR_variant	PASS	0.105263
TCGA-2G-AAFN-01A	MARS	chr12	57489290	57489290	G	A	p.W75*	stop_gained	PASS	0.203704
TCGA-2G-AAFN-01A	GTF2A1	chr14	81203946	81203946	A	T	p.P97P	synonymous_variant	PASS	0.376623
TCGA-2G-AAFN-01A	CYP1A1	chr15	74722716	74722716	C	A	p.G128*	stop_gained	PASS	0.238095
TCGA-2G-AAFN-01A	SNX20	chr16	50673443	50673443	G	T	p.T305N	missense_variant	PASS	0.229508
TCGA-2G-AAFN-01A	IQSEC2	chrX	53234949	53234951	TGG	-	p.H1247del	inframe_deletion	PASS	0.108434
TCGA-2G-AAFN-01A	SAGE1	chrX	135911670	135911670	G	C	p.E746D	missense_variant	PASS	0.205479
TCGA-XE-AANV-01A	DPYD	chr1	97373576	97373576	G	T	p.G681G	synonymous_variant	PASS	0.148148
TCGA-XE-AANV-01A	OR2T34	chr1	248574151	248574151	G	C	p.L203V	missense_variant	PASS	0.165584
TCGA-XE-AANV-01A	ACTR3BP2	chr2	91941167	91941167	A	G		non_coding_transcript_exon_variant;non_coding_transcript_variant	PASS	0.136364
TCGA-XE-AANV-01A	KIT	chr4	54727501	54727501	A	G	p.Y578C	missense_variant	PASS	0.30137
TCGA-XE-AANV-01A	KIT	chr4	54733182	54733182	T	A	p.V825D	missense_variant	PASS	0.355556
TCGA-XE-AANV-01A	EIF4E	chr4	98891278	98891278	C	T	p.L60L	synonymous_variant	PASS	0.177665
TCGA-XE-AANV-01A	ATP6AP1L	chr5	82305323	82305324	-	A		5_prime_UTR_variant	PASS	0.157895
TCGA-XE-AANV-01A	ADGRV1	chr5	90653562	90653562	T	-	p.F1330Lfs*4	frameshift_variant	PASS	0.160584
TCGA-XE-AANV-01A	ADAMTSL1	chr9	18892553	18892553	A	G	p.N1603S	missense_variant	PASS	0.181818
TCGA-XE-AANV-01A	GATA3	chr10	8073810	8073810	A	C	p.K373N	missense_variant	PASS	0.214286
TCGA-XE-AANV-01A	RBM20	chr10	110799903	110799903	G	A	p.K595K	synonymous_variant	PASS	0.216667
TCGA-XE-AANV-01A	TYRO3	chr15	41562695	41562695	C	T	p.S186F	missense_variant	PASS	0.140625
TCGA-XE-AANV-01A	PRR35	chr16	564076	564076	C	T	p.A261V	missense_variant	PASS	0.285714
TCGA-XE-AANV-01A	ARHGEF9	chrX	63754409	63754409	T	-		5_prime_UTR_variant	PASS	0.110092
TCGA-XY-A9T9-01A	C1orf68	chr1	152720011	152720011	G	T	p.A164S	missense_variant	PASS	0.128205
TCGA-XY-A9T9-01A	ATRIP	chr3	48447074	48447074	G	T	p.A77S	missense_variant	PASS	0.147059
TCGA-XY-A9T9-01A	MCF2L2	chr3	183295396	183295396	C	T	p.A527T	missense_variant	PASS	0.346821
TCGA-XY-A9T9-01A	GABRG1	chr4	46051546	46051546	C	G	p.V337L	missense_variant	PASS	0.1
TCGA-XY-A9T9-01A	CIZ1	chr9	128179223	128179223	C	T	p.P328P	synonymous_variant	PASS	0.111111
TCGA-XY-A9T9-01A	SNX19	chr11	130878447	130878447	G	C	p.S985C	missense_variant	PASS	0.216216
TCGA-XY-A9T9-01A	KRAS	chr12	25225627	25225627	G	A	p.A146V	missense_variant	PASS	0.176471
TCGA-XY-A9T9-01A	TCP11L2	chr12	106323743	106323743	T	-		intron_variant	PASS	0.242424
TCGA-XY-A9T9-01A	LTK	chr15	41512760	41512760	G	A	p.A102A	synonymous_variant	PASS	0.222222
TCGA-XY-A9T9-01A	ZNF646	chr16	31077186	31077186	C	T	p.H288Y	missense_variant	PASS	0.175
TCGA-XY-A9T9-01A	ZNF440	chr19	11832511	11832514	ACAA	-	p.Q446Hfs*3	frameshift_variant	PASS	0.145161
TCGA-2G-AALT-01A	CEP85	chr1	26258142	26258142	G	C	p.X346_splice	splice_acceptor_variant	PASS	0.157895
TCGA-2G-AALT-01A	AMMECR1L	chr2	127871322	127871322	G	T	p.R149R	synonymous_variant	PASS	0.253165
TCGA-2G-AALT-01A	LRP1B	chr2	140994015	140994016	-	CGCTTC	p.G873_S874dup	inframe_insertion	PASS	0.186667
TCGA-2G-AALT-01A	MAPK10	chr4	86101090	86101090	G	T	p.A231D	missense_variant	PASS	0.217742
TCGA-2G-AALT-01A	ICE1	chr5	5462233	5462233	C	T	p.Q967*	stop_gained	PASS	0.412844
TCGA-2G-AALT-01A	BAZ1B	chr7	73477729	73477730	TC	-	p.K578Afs*3	frameshift_variant	PASS	0.151685
TCGA-2G-AALT-01A	CTAGE8	chr7	144266768	144266768	C	T		3_prime_UTR_variant	PASS	0.3
TCGA-2G-AALT-01A	GPATCH2L	chr14	76177917	76177918	AG	-		intron_variant	PASS	0.172727
TCGA-2G-AALT-01A	NPAP1	chr15	24681816	24681817	-	GATAGATAGATAGATAGATA		3_prime_UTR_variant	PASS	0.183333
TCGA-2G-AALT-01A	DNAH2	chr17	7823849	7823849	C	A	p.A3782D	missense_variant	PASS	0.153846
TCGA-2G-AALT-01A	UBE2M	chr19	58555924	58555924	A	-		3_prime_UTR_variant	PASS	0.444444
TCGA-X3-A8G4-01A	APOB	chr2	21008050	21008050	C	T	p.G2940R	missense_variant	PASS	0.290323
TCGA-X3-A8G4-01A	POLE4	chr2	74958744	74958744	C	T	p.A22V	missense_variant	PASS	0.275
TCGA-X3-A8G4-01A	LINC00152	chr2	87455522	87455522	C	G		non_coding_transcript_exon_variant;non_coding_transcript_variant	PASS	0.102662
TCGA-X3-A8G4-01A	MAP3K2	chr2	127308700	127308700	G	A	p.R507W	missense_variant	PASS	0.236111
TCGA-X3-A8G4-01A	LRP2	chr2	169259023	169259023	A	C	p.X838_splice	splice_donor_variant	PASS	0.28934
TCGA-X3-A8G4-01A	HDAC11	chr3	13504233	13504233	C	T	p.L263L	synonymous_variant	PASS	0.243243
TCGA-X3-A8G4-01A	SLC25A4	chr4	185144926	185144926	A	G	p.K92E	missense_variant	PASS	0.213115
TCGA-X3-A8G4-01A	TULP4	chr6	158452196	158452196	A	G	p.T263A	missense_variant	PASS	0.101124
TCGA-X3-A8G4-01A	FZD1	chr7	91267251	91267251	T	C		3_prime_UTR_variant	PASS	0.240741
TCGA-X3-A8G4-01A	PDK4	chr7	95596195	95596195	G	A	p.S33S	synonymous_variant	PASS	0.116279
TCGA-X3-A8G4-01A	RP1L1	chr8	10611425	10611425	C	A	p.G891G	synonymous_variant	PASS	0.421053
TCGA-X3-A8G4-01A	GSN	chr9	121332480	121332480	G	C	p.T742T	synonymous_variant	PASS	0.214286
TCGA-X3-A8G4-01A	UCK1	chr9	131529028	131529028	G	A	p.D173D	synonymous_variant	PASS	0.137931
TCGA-X3-A8G4-01A	LDB3	chr10	86716555	86716555	G	A	p.R487H	missense_variant	PASS	0.185567
TCGA-X3-A8G4-01A	MKI67	chr10	128113462	128113462	T	C	p.M541V	missense_variant	PASS	0.413793
TCGA-X3-A8G4-01A	FOLR1	chr11	72195933	72195933	C	A	p.P177H	missense_variant	PASS	0.15493
TCGA-X3-A8G4-01A	IGSF9B	chr11	133919980	133919980	G	A	p.R1249*	stop_gained	PASS	0.159091
TCGA-X3-A8G4-01A	PLCZ1	chr12	18719449	18719449	T	C	p.D184G	missense_variant	PASS	0.135638
TCGA-X3-A8G4-01A	DDX54	chr12	113185378	113185378	C	A	p.G25V	missense_variant	PASS	0.176471
TCGA-X3-A8G4-01A	MARK3	chr14	103480414	103480414	C	T	p.R504*	stop_gained	PASS	0.10582
TCGA-X3-A8G4-01A	IRX3	chr16	54285217	54285217	C	T	p.G222S	missense_variant	PASS	0.1875
TCGA-X3-A8G4-01A	ENKD1	chr16	67663262	67663262	C	G	p.A314P	missense_variant	PASS	0.192982
TCGA-X3-A8G4-01A	SIRT6	chr19	4179133	4179133	G	A	p.D116D	synonymous_variant	PASS	0.259259
TCGA-X3-A8G4-01A	KIAA0355	chr19	34327438	34327441	AGAA	-	p.R243Afs*27	frameshift_variant	PASS	0.175
TCGA-X3-A8G4-01A	ASB9	chrX	15258877	15258877	G	A	p.L55F	missense_variant	PASS	0.142857
TCGA-X3-A8G4-01A	ASB9	chrX	15258878	15258878	G	T	p.N54K	missense_variant	PASS	0.14966
TCGA-SN-A84W-01A	EPB41	chr1	29033149	29033149	C	T	p.Y423Y	synonymous_variant	PASS	0.373494
TCGA-SN-A84W-01A	EDEM3	chr1	184737044	184737044	T	C	p.D109G	missense_variant	PASS	0.314286
TCGA-SN-A84W-01A	HMCN1	chr1	186182224	186182224	G	A	p.G5451R	missense_variant	PASS	0.291667
TCGA-SN-A84W-01A	SLC30A1	chr1	211578510	211578510	G	A	p.L35L	synonymous_variant	PASS	0.319149
TCGA-SN-A84W-01A	COX5B	chr2	97648057	97648057	C	T	p.C113C	synonymous_variant	PASS	0.271493
TCGA-SN-A84W-01A	MCM6	chr2	135876260	135876260	C	T	p.E36K	missense_variant;splice_region_variant	PASS	0.25
TCGA-SN-A84W-01A	ZBTB11	chr3	101652819	101652819	T	G	p.Y810S	missense_variant	PASS	0.30303
TCGA-SN-A84W-01A	ATR	chr3	142578762	142578762	G	C		5_prime_UTR_variant	PASS	0.239437
TCGA-SN-A84W-01A	SI	chr3	165059905	165059905	T	C	p.P381P	synonymous_variant	PASS	0.32
TCGA-SN-A84W-01A	PCDHGB5	chr5	141398315	141398315	C	T	p.T63I	missense_variant	PASS	0.552239
TCGA-SN-A84W-01A	NELFE	chr6	31954659	31954660	TC	-	p.D213Qfs*41	frameshift_variant	PASS	0.173913
TCGA-SN-A84W-01A	FERD3L	chr7	19145047	19145047	C	T	p.A106T	missense_variant	PASS	0.359551
TCGA-SN-A84W-01A	PCOLCE	chr7	100605682	100605682	G	A	p.A199T	missense_variant	PASS	0.29697
TCGA-SN-A84W-01A	RBM4B	chr11	66669089	66669089	G	A	p.Y205Y	synonymous_variant	PASS	0.428571
TCGA-SN-A84W-01A	OR1D4	chr17	3241008	3241008	C	T		non_coding_transcript_exon_variant;non_coding_transcript_variant	PASS	0.303797
TCGA-SN-A84W-01A	MYH10	chr17	8500874	8500875	GT	-	p.H1201Rfs*32	frameshift_variant	PASS	0.333333
TCGA-SN-A84W-01A	MYO18A	chr17	29114044	29114045	CA	-	p.V855Gfs*39	frameshift_variant	PASS	0.315789
TCGA-SN-A84W-01A	ABHD15	chr17	29566536	29566536	C	T	p.C144Y	missense_variant	PASS	0.3
TCGA-YU-A94I-01A	HTR1D	chr1	23193849	23193849	G	A	p.A124V	missense_variant	PASS	0.462687
TCGA-YU-A94I-01A	ARID1A	chr1	26731410	26731410	C	T	p.Q537*	stop_gained	PASS	0.516129
TCGA-YU-A94I-01A	GATAD2B	chr1	153812031	153812031	C	T	p.T507T	synonymous_variant	PASS	0.1
TCGA-YU-A94I-01A	TBCE	chr1	235419428	235419428	A	T		intron_variant	PASS	0.157895
TCGA-YU-A94I-01A	C2orf16	chr2	27577845	27577845	A	T	p.S425C	missense_variant	PASS	0.272727
TCGA-YU-A94I-01A	PTCD3	chr2	86106212	86106212	C	T		5_prime_UTR_variant	PASS	0.243902
TCGA-YU-A94I-01A	UBXN4	chr2	135770617	135770617	T	A	p.M235K	missense_variant	PASS	0.24924
TCGA-YU-A94I-01A	ACVR2A	chr2	147899793	147899793	C	G	p.L141L	synonymous_variant	PASS	0.281407
TCGA-YU-A94I-01A	ASNSD1	chr2	189670541	189670541	C	T	p.L583F	missense_variant	PASS	0.21267
TCGA-YU-A94I-01A	FANCD2	chr3	10090364	10090364	C	T	p.G1252G	synonymous_variant	PASS	0.475
TCGA-YU-A94I-01A	PARP15	chr3	122577743	122577743	G	C	p.V26L	missense_variant	PASS	0.642857
TCGA-YU-A94I-01A	TTC14	chr3	180602283	180602283	C	G	p.Q8E	missense_variant	PASS	0.270833
TCGA-YU-A94I-01A	TP63	chr3	189868681	189868681	C	A	p.S365*	stop_gained	PASS	0.37963
TCGA-YU-A94I-01A	DHX15	chr4	24576447	24576448	-	T	p.H102Afs*15	frameshift_variant	PASS	0.208333
TCGA-YU-A94I-01A	NFXL1	chr4	47899108	47899108	G	A	p.P280L	missense_variant	PASS	0.428571
TCGA-YU-A94I-01A	CNGA1	chr4	47937747	47937747	A	C	p.D249E	missense_variant	PASS	0.391304
TCGA-YU-A94I-01A	HSD17B4	chr5	119473912	119473912	T	C	p.N39N	synonymous_variant	PASS	0.405797
TCGA-YU-A94I-01A	RNF130	chr5	180015323	180015323	T	C		intron_variant	PASS	0.425
TCGA-YU-A94I-01A	FOXQ1	chr6	1313110	1313110	G	A	p.A136T	missense_variant	PASS	0.372093
TCGA-YU-A94I-01A	TAB2	chr6	149378703	149378703	A	G	p.N263S	missense_variant	PASS	0.171053
TCGA-YU-A94I-01A	RAET1K	chr6	150001608	150001608	C	T		non_coding_transcript_exon_variant;non_coding_transcript_variant	PASS	0.244186
TCGA-YU-A94I-01A	KRBA1	chr7	149733229	149733229	C	T	p.P759S	missense_variant	PASS	0.405405
TCGA-YU-A94I-01A	ZFHX4	chr8	76855560	76855561	-	CGACCA	p.H2882_D2883dup	inframe_insertion	PASS	0.220339
TCGA-YU-A94I-01A	CSMD3	chr8	112295833	112295833	G	T	p.P2872T	missense_variant;splice_region_variant	PASS	0.385714
TCGA-YU-A94I-01A	EEF1D	chr8	143581264	143581264	G	C	p.A85G	missense_variant	PASS	0.277778
TCGA-YU-A94I-01A	ZNF16	chr8	144930997	144930997	C	T	p.G597E	missense_variant	PASS	0.5
TCGA-YU-A94I-01A	FOXD4	chr9	116393	116393	G	A		3_prime_UTR_variant	PASS	0.140476
TCGA-YU-A94I-01A	LARP4B	chr10	813186	813186	T	A	p.I653F	missense_variant	PASS	0.439655
TCGA-YU-A94I-01A	AGAP9	chr10	47503402	47503402	C	T	p.V288I	missense_variant	PASS	0.555556
TCGA-YU-A94I-01A	TPH1	chr11	18035989	18035989	G	T	p.L91I	missense_variant	PASS	0.3
TCGA-YU-A94I-01A	TPH1	chr11	18036067	18036067	C	G	p.D65H	missense_variant	PASS	0.291262
TCGA-YU-A94I-01A	SLC43A1	chr11	57514069	57514069	T	A	p.M15L	missense_variant	PASS	0.4
TCGA-YU-A94I-01A	DRAP1	chr11	65921525	65921526	-	A		3_prime_UTR_variant	PASS	0.12987
TCGA-YU-A94I-01A	DPP3	chr11	66492804	66492804	G	A	p.W359*	stop_gained	PASS	0.752809
TCGA-YU-A94I-01A	EIF4B	chr12	53016555	53016555	C	G	p.T32T	synonymous_variant	PASS	0.223881
TCGA-YU-A94I-01A	PA2G4	chr12	56111484	56111484	C	T	p.L358L	synonymous_variant	PASS	0.297143
TCGA-YU-A94I-01A	SYCP3	chr12	101731608	101731608	C	T	p.R171K	missense_variant	PASS	0.3
TCGA-YU-A94I-01A	POTEM	chr14	18977267	18977268	-	T		intron_variant	PASS	0.195122
TCGA-YU-A94I-01A	HECTD1	chr14	31107689	31107691	CTC	-	p.G2165del	inframe_deletion	PASS	0.25
TCGA-YU-A94I-01A	KTN1	chr14	55684263	55684263	A	-		3_prime_UTR_variant	PASS	0.181818
TCGA-YU-A94I-01A	SLC39A9	chr14	69399186	69399197	GGGTCTGTTGCC	-		5_prime_UTR_variant	PASS	0.2
TCGA-YU-A94I-01A	C14orf159	chr14	91175951	91175951	G	A	p.E204K	missense_variant	PASS	0.142857
TCGA-YU-A94I-01A	SPTBN5	chr15	41863930	41863930	C	T	p.R2338Q	missense_variant	PASS	0.166667
TCGA-YU-A94I-01A	CACNA1H	chr16	1204228	1204228	G	A	p.D741N	missense_variant	PASS	0.285714
TCGA-YU-A94I-01A	CREBBP	chr16	3850552	3850553	AA	-	p.F181*	frameshift_variant	PASS	0.245614
TCGA-YU-A94I-01A	CDR2	chr16	22365012	22365012	G	A	p.L28F	missense_variant;splice_region_variant	PASS	0.432432
TCGA-YU-A94I-01A	TRIM16	chr17	15628808	15628808	A	T	p.F501Y	missense_variant	PASS	0.321918
TCGA-YU-A94I-01A	PPM1D	chr17	60663376	60663376	A	T	p.K548*	stop_gained	PASS	0.311688
TCGA-YU-A94I-01A	FTSJ3	chr17	63821525	63821526	TG	-	p.Q572Dfs*9	frameshift_variant	PASS	0.237288
TCGA-YU-A94I-01A	QRICH2	chr17	76291933	76291933	C	T	p.V766I	missense_variant	PASS	0.103093
TCGA-YU-A94I-01A	PRSS57	chr19	686926	686926	G	A	p.S215L	missense_variant;splice_region_variant	PASS	0.393939
TCGA-YU-A94I-01A	KCTD15	chr19	33801236	33801236	C	A	p.P46T	missense_variant	PASS	0.27907
TCGA-YU-A94I-01A	SCGB2B2	chr19	34593530	34593530	T	A		3_prime_UTR_variant	PASS	0.285714
TCGA-YU-A94I-01A	FUZ	chr19	49809194	49809194	G	T	p.P252Q	missense_variant	PASS	0.307692
TCGA-YU-A94I-01A	CRNKL1	chr20	20052560	20052560	G	A	p.T89M	missense_variant	PASS	0.388889
TCGA-YU-A94I-01A	ZFP64	chr20	52152577	52152577	G	A	p.R539W	missense_variant	PASS	0.3125
TCGA-YU-A94I-01A	SYNJ1	chr21	32678674	32678674	C	T	p.R533Q	missense_variant	PASS	0.195946
TCGA-YU-A94I-01A	MEI1	chr22	41730569	41730569	C	T	p.S343F	missense_variant	PASS	0.927711
TCGA-YU-A94I-01A	POLA1	chrX	24733797	24733797	A	G	p.K599R	missense_variant	PASS	0.466042
TCGA-YU-A94I-01A	TAF9B	chrX	78137868	78137868	C	T	p.A96T	missense_variant	PASS	0.447653
TCGA-XE-A8H1-01A	ATAD3B	chr1	1495846	1495846	T	C		3_prime_UTR_variant	PASS	0.222222
TCGA-XE-A8H1-01A	MMACHC	chr1	45507496	45507496	G	A	p.M74I	missense_variant	PASS	0.15534
TCGA-XE-A8H1-01A	WDFY1	chr2	223945181	223945181	T	C	p.K35R	missense_variant	PASS	0.222222
TCGA-XE-A8H1-01A	PVRL3	chr3	111112365	111112365	G	C	p.V166L	missense_variant	PASS	0.148718
TCGA-XE-A8H1-01A	POLR2J3	chr7	102538296	102538297	AT	-		3_prime_UTR_variant;NMD_transcript_variant	PASS	0.266667
TCGA-XE-A8H1-01A	SPHK2	chr19	48628699	48628699	C	A	p.G297G	synonymous_variant	PASS	0.315789
TCGA-XE-A8H1-01A	UBE2G2	chr21	44801769	44801769	G	C		5_prime_UTR_variant	PASS	0.235294
TCGA-XE-A8H1-01A	DCAF8L2	chrX	27747575	27747575	A	G	p.H227R	missense_variant	PASS	0.372549
TCGA-2G-AAH0-01A	C1orf21	chr1	184477440	184477440	A	-		5_prime_UTR_variant	PASS	0.230769
TCGA-2G-AAH0-01A	RBBP5	chr1	205114909	205114909	T	C	p.N33S	missense_variant	PASS	0.132812
TCGA-2G-AAH0-01A	BASP1	chr5	17276738	17276739	-	AC		3_prime_UTR_variant	PASS	0.103448
TCGA-2G-AAH0-01A	EBF1	chr5	159099589	159099589	T	-		5_prime_UTR_variant	PASS	0.113208
TCGA-2G-AAH0-01A	PCDH15	chr10	53823310	53823310	G	A	p.V1472V	synonymous_variant	PASS	0.25
TCGA-2G-AAH0-01A	TTC23	chr15	99200048	99200048	T	C	p.Q210Q	synonymous_variant	PASS	0.269231
TCGA-2G-AAH0-01A	PAX1	chr20	21706724	21706724	C	A	p.I191I	synonymous_variant	PASS	0.234375
TCGA-2G-AAM4-01A	PHC2	chr1	33367192	33367192	C	T	p.V300V	synonymous_variant	PASS	0.276316
TCGA-2G-AAM4-01A	IFI44L	chr1	78641818	78641818	G	T		3_prime_UTR_variant	PASS	0.29703
TCGA-2G-AAM4-01A	C2orf50	chr2	11133477	11133477	C	A	p.A48D	missense_variant	PASS	0.393939
TCGA-2G-AAM4-01A	CFLAR	chr2	201164090	201164090	C	T		3_prime_UTR_variant	PASS	0.65
TCGA-2G-AAM4-01A	TCOF1	chr5	150375144	150375144	C	T	p.A490V	missense_variant	PASS	0.320388
TCGA-2G-AAM4-01A	JARID2	chr6	15497047	15497047	G	A	p.V608I	missense_variant	PASS	0.169355
TCGA-2G-AAM4-01A	PPP2R5D	chr6	43011213	43011213	T	C	p.V579A	missense_variant	PASS	0.22619
TCGA-2G-AAM4-01A	HBS1L	chr6	135037590	135037590	T	C		intron_variant	PASS	0.358974
TCGA-2G-AAM4-01A	FAM71F1	chr7	128731327	128731327	A	T		3_prime_UTR_variant	PASS	0.363636
TCGA-2G-AAM4-01A	TYSND1	chr10	70145489	70145489	A	-	p.V367*	frameshift_variant	PASS	0.444444
TCGA-2G-AAM4-01A	CRACR2B	chr11	831648	831648	G	A	p.C380Y	missense_variant	PASS	0.541667
TCGA-2G-AAM4-01A	TRPM5	chr11	2414973	2414973	C	T	p.W518*	stop_gained	PASS	0.368421
TCGA-2G-AAM4-01A	PTPMT1	chr11	47565883	47565883	G	T		intron_variant	PASS	0.464286
TCGA-2G-AAM4-01A	DPP3	chr11	66509112	66509112	C	-	p.S692*	frameshift_variant	PASS	0.340426
TCGA-2G-AAM4-01A	DPP3	chr11	66509113	66509113	A	T	p.S692S	synonymous_variant	PASS	0.369565
TCGA-2G-AAM4-01A	TELO2	chr16	1494543	1494543	G	T	p.A88S	missense_variant	PASS	0.487805
TCGA-2G-AAM4-01A	ABCC6	chr16	16203597	16203597	C	G	p.A271P	missense_variant	PASS	0.395161
TCGA-2G-AAM4-01A	NBR1	chr17	43193190	43193190	C	T	p.T390T	synonymous_variant	PASS	0.27451
TCGA-2G-AAM4-01A	ZBTB33	chrX	120257980	120257980	A	G		3_prime_UTR_variant	PASS	0.916129
TCGA-2G-AAM4-01A	ARHGAP36	chrX	131081817	131081817	C	G	p.S51W	missense_variant	PASS	0.408602
TCGA-2G-AAH4-01A	ECM1	chr1	150513475	150513475	C	T		3_prime_UTR_variant	PASS	0.203883
TCGA-2G-AAH4-01A	EPHA6	chr3	96987610	96987610	C	T	p.T244I	missense_variant	PASS	0.236486
TCGA-2G-AAH4-01A	ZFP42	chr4	188002879	188002879	G	A	p.G24G	synonymous_variant	PASS	0.457364
TCGA-2G-AAH4-01A	DST	chr6	56557480	56557480	T	C	p.R2570G	missense_variant	PASS	0.327869
TCGA-2G-AAH4-01A	MAP3K7	chr6	90544631	90544631	G	T	p.A404A	splice_region_variant;synonymous_variant	PASS	0.33121
TCGA-2G-AAH4-01A	KMT2C	chr7	152315145	152315145	G	A	p.Q195*	stop_gained	PASS	0.260684
TCGA-2G-AAH4-01A	DENND4C	chr9	19371914	19371915	AA	-		intron_variant	PASS	0.26087
TCGA-2G-AAH4-01A	BMS1	chr10	42817423	42817423	G	C	p.D837H	missense_variant	PASS	0.390244
TCGA-2G-AAH4-01A	ARHGAP1	chr11	46695732	46695732	C	G	p.E53Q	missense_variant	PASS	0.352273
TCGA-2G-AAH4-01A	TENM4	chr11	78669799	78669799	C	T	p.K2182K	synonymous_variant	PASS	0.366906
TCGA-2G-AAH4-01A	TRIM53AP	chr11	89997020	89997020	T	A		non_coding_transcript_exon_variant;non_coding_transcript_variant	PASS	0.28125
TCGA-2G-AAH4-01A	FAM118B	chr11	126256568	126256568	G	C	p.R233T	missense_variant;splice_region_variant	PASS	0.35
TCGA-2G-AAH4-01A	ANKRD11	chr16	89281058	89281058	C	T	p.S1828S	synonymous_variant	PASS	0.433962
TCGA-2G-AAH4-01A	ZNF286A	chr17	15700049	15700049	T	C		splice_region_variant;5_prime_UTR_variant;NMD_transcript_variant	PASS	0.321429
TCGA-2G-AAH4-01A	C17orf58	chr17	67992966	67992966	C	G		intron_variant	PASS	0.268293
TCGA-2G-AAH4-01A	SOCS3	chr17	78358643	78358643	C	T	p.P151P	synonymous_variant	PASS	0.311475
TCGA-2G-AAH4-01A	ZNF555	chr19	2853974	2853974	C	T		3_prime_UTR_variant	PASS	0.279412
TCGA-2G-AAH4-01A	ZNF781	chr19	37668939	37668939	T	C		3_prime_UTR_variant	PASS	0.384615
TCGA-2G-AAGS-01A	PHLDA3	chr1	201468548	201468548	C	-	p.G80Afs*21	frameshift_variant	PASS	0.267677
TCGA-2G-AAGS-01A	ERO1LB	chr1	236226408	236226408	A	C	p.F305V	missense_variant	PASS	0.321053
TCGA-2G-AAGS-01A	DGKG	chr3	186257862	186257862	T	C	p.D501G	missense_variant	PASS	0.384615
TCGA-2G-AAGS-01A	RGS12	chr4	3318013	3318013	C	T	p.P615S	missense_variant	PASS	0.233129
TCGA-2G-AAGS-01A	FKBP14	chr7	30019078	30019080	AGG	-	p.L132del	inframe_deletion	PASS	0.152672
TCGA-2G-AAGS-01A	COL14A1	chr8	120208330	120208330	T	C	p.A430A	synonymous_variant	PASS	0.153846
TCGA-2G-AAGS-01A	ZSWIM8	chr10	73785747	73785747	G	A		5_prime_UTR_variant	PASS	0.410959
TCGA-2G-AAGS-01A	CCNT1	chr12	48692966	48692967	-	A		3_prime_UTR_variant	PASS	0.25
TCGA-2G-AAGS-01A	POTEM	chr14	18977267	18977268	-	T		intron_variant	PASS	0.4
TCGA-2G-AAGS-01A	MED1	chr17	39447903	39447903	C	G	p.E9D	missense_variant;splice_region_variant	PASS	0.313725
TCGA-2G-AAGS-01A	CIC	chr19	42292101	42292101	C	G	p.P968A	missense_variant	PASS	0.305085
TCGA-2G-AAGS-01A	SSC5D	chr19	55500127	55500127	T	C	p.S673P	missense_variant	PASS	0.129032
TCGA-XE-A8H5-01A	MYOM3	chr1	24080097	24080097	G	A	p.G835G	synonymous_variant	PASS	0.241758
TCGA-XE-A8H5-01A	RORC	chr1	151811382	151811382	C	A	p.L446L	synonymous_variant	PASS	0.191489
TCGA-XE-A8H5-01A	LRP1B	chr2	140701837	140701837	G	A	p.A2104V	missense_variant	PASS	0.243902
TCGA-XE-A8H5-01A	ITPR1	chr3	4768730	4768730	A	G	p.Q1982R	missense_variant	PASS	0.231707
TCGA-XE-A8H5-01A	ZNF717	chr3	75737409	75737409	T	G		downstream_gene_variant	PASS	0.220779
TCGA-XE-A8H5-01A	PIK3CA	chr3	179218303	179218303	G	A	p.E545K	missense_variant	PASS	0.25
TCGA-XE-A8H5-01A	DND1	chr5	140673327	140673327	G	T	p.T29K	missense_variant	PASS	0.333333
TCGA-XE-A8H5-01A	TCOF1	chr5	150396716	150396716	G	T	p.G1406W	missense_variant	PASS	0.25
TCGA-XE-A8H5-01A	SOX4	chr6	21597529	21597529	T	C		3_prime_UTR_variant	PASS	0.0857143
TCGA-XE-A8H5-01A	HIST1H3C	chr6	26045606	26045606	C	T	p.L66L	synonymous_variant	PASS	0.280488
TCGA-XE-A8H5-01A	COL12A1	chr6	75194864	75194864	C	A	p.V53L	missense_variant	PASS	0.222222
TCGA-XE-A8H5-01A	SNTG1	chr8	50590885	50590885	A	G	p.K273E	missense_variant	PASS	0.15461
TCGA-XE-A8H5-01A	TATDN1	chr8	124508662	124508662	G	C	p.S139*	stop_gained	PASS	0.182222
TCGA-XE-A8H5-01A	KCNK9	chr8	139618676	139618676	C	T	p.G236E	missense_variant	PASS	0.152941
TCGA-XE-A8H5-01A	ADAMTSL1	chr9	18775869	18775869	A	T	p.R842W	missense_variant	PASS	0.226415
TCGA-XE-A8H5-01A	NOTCH1	chr9	136502087	136502087	G	T	p.P1796T	missense_variant;splice_region_variant	PASS	0.7
TCGA-XE-A8H5-01A	NEUROG3	chr10	69573015	69573015	G	C	p.T10S	missense_variant	PASS	0.24
TCGA-XE-A8H5-01A	C10orf76	chr10	102006597	102006597	T	C	p.S331G	missense_variant	PASS	0.186441
TCGA-XE-A8H5-01A	MUC5B	chr11	1250054	1250054	C	T	p.L4392F	missense_variant	PASS	0.306818
TCGA-XE-A8H5-01A	MTIF3	chr13	27440064	27440064	G	T	p.Q129K	missense_variant	PASS	0.413043
TCGA-XE-A8H5-01A	FRY	chr13	32147322	32147322	T	G	p.L407R	missense_variant	PASS	0.373134
TCGA-XE-A8H5-01A	PPY	chr17	43940918	43940918	G	T		3_prime_UTR_variant	PASS	0.22619
TCGA-XE-A8H5-01A	MAPT	chr17	45983404	45983404	G	A	p.G200G	synonymous_variant	PASS	0.293103
TCGA-XE-A8H5-01A	FTSJ3	chr17	63827659	63827659	G	T		5_prime_UTR_variant	PASS	0.227273
TCGA-XE-A8H5-01A	PTBP1	chr19	806515	806515	G	A	p.A334T	missense_variant	PASS	0.175325
TCGA-XE-A8H5-01A	FBN3	chr19	8094493	8094493	C	T	p.R1953H	missense_variant	PASS	0.218182
TCGA-XE-A8H5-01A	ZNF432	chr19	52046854	52046854	C	T	p.Q5Q	splice_region_variant;synonymous_variant	PASS	0.201613
TCGA-XE-A8H5-01A	RBM39	chr20	35740774	35740774	T	A		intron_variant	PASS	0.373333
TCGA-XE-A8H5-01A	LDOC1L	chr22	44497130	44497130	G	A	p.R143*	stop_gained	PASS	0.203125
TCGA-XY-A8S2-01A	SFN	chr1	26864366	26864366	C	T		3_prime_UTR_variant	PASS	0.142857
TCGA-XY-A8S2-01A	ATP1A1	chr1	116397904	116397904	G	A	p.V664I	missense_variant	PASS	0.135135
TCGA-XY-A8S2-01A	KPRP	chr1	152761795	152761795	A	T		3_prime_UTR_variant	PASS	0.293233
TCGA-XY-A8S2-01A	ZBTB37	chr1	173870738	173870738	G	A	p.K171K	synonymous_variant	PASS	0.391892
TCGA-XY-A8S2-01A	ACOXL	chr2	110799021	110799021	C	G	p.H156Q	missense_variant	PASS	0.215686
TCGA-XY-A8S2-01A	NEB	chr2	151629607	151629607	C	G	p.G3012R	missense_variant	PASS	0.173333
TCGA-XY-A8S2-01A	SLC4A10	chr2	161894695	161894695	C	T	p.A404V	missense_variant	PASS	0.287234
TCGA-XY-A8S2-01A	SP140	chr2	230309960	230309960	G	T	p.G699*	stop_gained	PASS	0.248521
TCGA-XY-A8S2-01A	CAPN7	chr3	15232523	15232523	T	C	p.I346T	missense_variant	PASS	0.240741
TCGA-XY-A8S2-01A	NISCH	chr3	52458729	52458729	G	C	p.R82T	missense_variant	PASS	0.248
TCGA-XY-A8S2-01A	SLCO2A1	chr3	133942538	133942538	G	T		intron_variant	PASS	0.107843
TCGA-XY-A8S2-01A	FRYL	chr4	48595639	48595639	C	T	p.R400H	missense_variant	PASS	0.367232
TCGA-XY-A8S2-01A	NIPBL	chr5	37044386	37044386	A	T	p.I2050F	missense_variant	PASS	0.401639
TCGA-XY-A8S2-01A	SEMA6A	chr5	116502234	116502234	T	A	p.N65I	missense_variant	PASS	0.159091
TCGA-XY-A8S2-01A	AFF4	chr5	132896785	132896787	CTT	-	p.K615del	inframe_deletion	PASS	0.373626
TCGA-XY-A8S2-01A	KDM3B	chr5	138427016	138427016	C	T	p.L1485F	missense_variant	PASS	0.3
TCGA-XY-A8S2-01A	DOK3	chr5	177509845	177509847	CGA	-	p.R3del	inframe_deletion	PASS	0.285714
TCGA-XY-A8S2-01A	HIST1H2AD	chr6	26198876	26198877	CT	-	p.H124Pfs*?	frameshift_variant	PASS	0.268722
TCGA-XY-A8S2-01A	HIST1H1B	chr6	27866928	27866928	G	A	p.A201V	missense_variant	PASS	0.21875
TCGA-XY-A8S2-01A	PPP1R18	chr6	30684413	30684413	T	A	p.K536*	stop_gained	PASS	0.2
TCGA-XY-A8S2-01A	POM121	chr7	72948713	72948713	C	T		downstream_gene_variant	PASS	0.223404
TCGA-XY-A8S2-01A	ZNF862	chr7	149847930	149847930	A	C	p.Q146P	missense_variant	PASS	0.147368
TCGA-XY-A8S2-01A	ABCF2	chr7	151215693	151215693	C	G	p.E481Q	missense_variant	PASS	0.142857
TCGA-XY-A8S2-01A	CDCA2	chr8	25487335	25487335	G	A	p.X511_splice	splice_donor_variant	PASS	0.129032
TCGA-XY-A8S2-01A	RLN1	chr9	5339831	5339831	G	C		5_prime_UTR_variant	PASS	0.273973
TCGA-XY-A8S2-01A	DENND4C	chr9	19346328	19346328	C	T	p.L1138F	missense_variant	PASS	0.329114
TCGA-XY-A8S2-01A	LRRC19	chr9	26995411	26995411	A	T		3_prime_UTR_variant	PASS	0.23913
TCGA-XY-A8S2-01A	MELK	chr9	36657336	36657336	A	C	p.T383T	synonymous_variant	PASS	0.308511
TCGA-XY-A8S2-01A	DCLRE1C	chr10	14934453	14934455	ACA	-	p.V202del	inframe_deletion	PASS	0.264286
TCGA-XY-A8S2-01A	SMC3	chr10	110593190	110593190	C	T	p.R644C	missense_variant	PASS	0.420455
TCGA-XY-A8S2-01A	NRAP	chr10	113589778	113589778	A	G	p.L1659S	missense_variant	PASS	0.375
TCGA-XY-A8S2-01A	TACC2	chr10	122085286	122085286	A	T	p.E929V	missense_variant	PASS	0.306122
TCGA-XY-A8S2-01A	ST5	chr11	8712712	8712712	T	G	p.I671L	missense_variant	PASS	0.264706
TCGA-XY-A8S2-01A	MED19	chr11	57704981	57704981	T	G	p.T156P	missense_variant	PASS	0.37931
TCGA-XY-A8S2-01A	INTS4	chr11	77901518	77901518	A	G	p.Y711H	missense_variant	PASS	0.310345
TCGA-XY-A8S2-01A	GDF3	chr12	7695467	7695467	C	A	p.D88Y	missense_variant	PASS	0.161616
TCGA-XY-A8S2-01A	HOXC4	chr12	54054985	54054985	C	A	p.S192*	stop_gained	PASS	0.245902
TCGA-XY-A8S2-01A	KNTC1	chr12	122557423	122557423	C	G	p.L438V	missense_variant	PASS	0.227848
TCGA-XY-A8S2-01A	CUL4A	chr13	113243141	113243141	C	G	p.N403K	missense_variant	PASS	0.298246
TCGA-XY-A8S2-01A	FANCM	chr14	45196272	45196272	A	T	p.E1814V	missense_variant	PASS	0.210084
TCGA-XY-A8S2-01A	SERPINA9	chr14	94467279	94467279	C	T	p.E244E	synonymous_variant	PASS	0.203125
TCGA-XY-A8S2-01A	AHNAK2	chr14	104949343	104949343	G	T	p.L2036L	synonymous_variant	PASS	0.441176
TCGA-XY-A8S2-01A	RYR3	chr15	33603364	33603364	G	C	p.G722R	missense_variant;splice_region_variant	PASS	0.164557
TCGA-XY-A8S2-01A	PLA2G4F	chr15	42154376	42154376	G	A	p.C89C	synonymous_variant	PASS	0.16129
TCGA-XY-A8S2-01A	EID1	chr15	48878276	48878276	G	C	p.G34R	missense_variant	PASS	0.268293
TCGA-XY-A8S2-01A	TPM1	chr15	63071182	63071182	T	C		3_prime_UTR_variant	PASS	0.191781
TCGA-XY-A8S2-01A	EEF2K	chr16	22256801	22256801	C	T	p.P224P	synonymous_variant	PASS	0.384615
TCGA-XY-A8S2-01A	ZFHX3	chr16	72958666	72958666	G	C	p.L494V	missense_variant	PASS	0.358209
TCGA-XY-A8S2-01A	ELAC2	chr17	13017768	13017768	C	T	p.L60L	synonymous_variant	PASS	0.209302
TCGA-XY-A8S2-01A	NMT1	chr17	45096196	45096196	A	T	p.L169L	splice_region_variant;synonymous_variant	PASS	0.162791
TCGA-XY-A8S2-01A	MKS1	chr17	58216244	58216244	C	G	p.X88_splice	splice_acceptor_variant	PASS	0.282051
TCGA-XY-A8S2-01A	2023-03-10	chr17	62737096	62737096	G	T	p.P258T	missense_variant	PASS	0.258503
TCGA-XY-A8S2-01A	LONP1	chr19	5696668	5696679	ACCTCGTCGATG	-	p.X588_splice	splice_donor_variant;coding_sequence_variant	PASS	0.294118
TCGA-XY-A8S2-01A	NOTCH3	chr19	15174149	15174149	T	C	p.Q1552R	missense_variant	PASS	0.36
TCGA-XY-A8S2-01A	B3GNT8	chr19	41426439	41426439	C	T	p.D114N	missense_variant	PASS	0.466667
TCGA-XY-A8S2-01A	ARHGAP35	chr19	46919064	46919064	A	T	p.K130I	missense_variant	PASS	0.352941
TCGA-XY-A8S2-01A	KCNC3	chr19	50323344	50323344	C	A	p.V537F	missense_variant	PASS	0.315789
TCGA-XY-A8S2-01A	PANK2	chr20	3923304	3923304	G	-		3_prime_UTR_variant	PASS	0.346154
TCGA-XY-A8S2-01A	ZMYND8	chr20	47276318	47276318	G	C	p.S472R	missense_variant	PASS	0.264706
TCGA-XY-A8S2-01A	ZNF280B	chr22	22488528	22488528	C	G	p.G291R	missense_variant	PASS	0.350877
TCGA-XY-A8S2-01A	RRP7A	chr22	42510654	42510654	C	G		3_prime_UTR_variant	PASS	0.151515
TCGA-XY-A8S2-01A	DMD	chrX	31932132	31932132	G	C	p.P2237R	missense_variant	PASS	0.15942
TCGA-XY-A8S2-01A	ZXDA	chrX	57909620	57909620	G	A	p.Y267Y	synonymous_variant	PASS	0.333333
TCGA-XY-A8S2-01A	SASH3	chrX	129791064	129791064	G	A	p.S142N	missense_variant	PASS	0.421622
TCGA-SB-A6J6-01A	THBS3	chr1	155202286	155202286	A	G	p.I358T	missense_variant	PASS	0.17
TCGA-SB-A6J6-01A	FASTKD1	chr2	169546569	169546569	G	A	p.N450N	synonymous_variant	PASS	0.117647
TCGA-SB-A6J6-01A	RUFY3	chr4	70793873	70793873	C	T		downstream_gene_variant	PASS	0.106599
TCGA-SB-A6J6-01A	POU4F2	chr4	146639360	146639360	A	T	p.S74C	missense_variant	PASS	0.101449
TCGA-SB-A6J6-01A	IK	chr5	140653145	140653145	G	A	p.X135_splice	splice_donor_variant	PASS	0.133333
TCGA-SB-A6J6-01A	ADGRB3	chr6	69014101	69014101	C	A	p.Q665K	missense_variant	PASS	0.206349
TCGA-SB-A6J6-01A	CDK14	chr7	90955712	90955712	A	T	p.K281I	missense_variant	PASS	0.116279
TCGA-SB-A6J6-01A	JAK2	chr9	5080316	5080316	G	T	p.G740V	missense_variant	PASS	0.223077
TCGA-SB-A6J6-01A	DNAJC12	chr10	67811600	67811600	C	T	p.R74H	missense_variant	PASS	0.114094
TCGA-SB-A6J6-01A	DCHS1	chr11	6631750	6631750	C	-	p.V1181Cfs*56	frameshift_variant	PASS	0.1875
TCGA-SB-A6J6-01A	NYNRIN	chr14	24408853	24408853	G	A	p.G353G	synonymous_variant	PASS	0.163636
TCGA-SB-A6J6-01A	FOXA1	chr14	37591701	37591701	G	T	p.S361R	missense_variant	PASS	0.170213
TCGA-SB-A6J6-01A	COG1	chr17	73197333	73197333	C	T	p.P284S	missense_variant	PASS	0.310345
TCGA-XE-AAOC-01A	KDM5B	chr1	202741366	202741366	C	A	p.X982_splice	splice_donor_variant	PASS	0.228571
TCGA-XE-AAOC-01A	EIF2D	chr1	206608258	206608259	CA	-	p.A134Hfs*21	frameshift_variant	PASS	0.207299
TCGA-XE-AAOC-01A	DEGS1	chr1	224183264	224183264	C	T		5_prime_UTR_variant	PASS	0.525773
TCGA-XE-AAOC-01A	CDC42BPA	chr1	227147422	227147422	G	A	p.Y277Y	synonymous_variant	PASS	0.248927
TCGA-XE-AAOC-01A	PDE11A	chr2	178072575	178072575	G	A		5_prime_UTR_variant	PASS	0.333333
TCGA-XE-AAOC-01A	PLCL1	chr2	198084841	198084841	G	A	p.V442I	missense_variant	PASS	0.324074
TCGA-XE-AAOC-01A	ARPC2	chr2	218238796	218238796	A	C	p.E134A	missense_variant	PASS	0.294574
TCGA-XE-AAOC-01A	ARSB	chr5	78955417	78955417	T	C	p.Q259R	missense_variant	PASS	0.407407
TCGA-XE-AAOC-01A	POU4F3	chr5	146339672	146339672	C	A	p.T82N	missense_variant	PASS	0.438596
TCGA-XE-AAOC-01A	HIST1H3G	chr6	26271298	26271298	G	A	p.S29S	synonymous_variant	PASS	0.555556
TCGA-XE-AAOC-01A	MED23	chr6	131610119	131610119	G	A	p.S335L	missense_variant	PASS	0.663158
TCGA-XE-AAOC-01A	BAZ1B	chr7	73447355	73447355	A	G	p.S1251S	synonymous_variant	PASS	0.436364
TCGA-XE-AAOC-01A	TAF1L	chr9	32632963	32632963	G	A	p.R873C	missense_variant	PASS	0.326347
TCGA-XE-AAOC-01A	KDM5A	chr12	323745	323745	C	T	p.V669I	missense_variant	PASS	0.189474
TCGA-XE-AAOC-01A	CEP128	chr14	80761480	80761480	G	A	p.A837V	missense_variant	PASS	0.111111
TCGA-XE-AAOC-01A	RANBP10	chr16	67728398	67728398	G	T	p.S489Y	missense_variant	PASS	0.298246
TCGA-XE-AAOC-01A	ESCO1	chr18	21573638	21573639	CA	-	p.V402Afs*4	frameshift_variant	PASS	0.115702
TCGA-XE-AAOC-01A	DCC	chr18	52752109	52752109	C	T	p.A49A	synonymous_variant	PASS	0.2
TCGA-XE-AAOC-01A	KIF16B	chr20	16404841	16404841	G	A	p.L586L	synonymous_variant	PASS	0.15873
TCGA-XE-AAOC-01A	PCK1	chr20	57562847	57562847	T	C	p.D186D	synonymous_variant	PASS	0.256881
TCGA-XE-AAOC-01A	PRR14L	chr22	31715656	31715656	G	A	p.S728L	missense_variant	PASS	0.405941
TCGA-SN-A6IS-01A	ROCK2	chr2	11215051	11215052	AG	-	p.S575*	frameshift_variant	PASS	0.203252
TCGA-SN-A6IS-01A	GBE1	chr3	81490244	81490245	AA	-		3_prime_UTR_variant	PASS	0.16
TCGA-SN-A6IS-01A	GOLGB1	chr3	121729977	121729977	G	A	p.T46I	missense_variant	PASS	0.204819
TCGA-SN-A6IS-01A	HTT	chr4	3235734	3235734	G	T	p.R2914L	missense_variant	PASS	0.15
TCGA-SN-A6IS-01A	PAK1IP1	chr6	10709515	10709515	T	-		3_prime_UTR_variant	PASS	0.190476
TCGA-SN-A6IS-01A	ZNF789	chr7	99486603	99486604	GT	-	p.C132*	frameshift_variant	PASS	0.148387
TCGA-SN-A6IS-01A	ZNF777	chr7	149455942	149455942	G	A	p.L27L	synonymous_variant	PASS	0.204301
TCGA-SN-A6IS-01A	ABCA2	chr9	137013217	137013217	C	T	p.G1551D	missense_variant	PASS	0.172414
TCGA-SN-A6IS-01A	CEP295	chr11	93730431	93730431	T	A		downstream_gene_variant	PASS	0.32
TCGA-SN-A6IS-01A	ZFC3H1	chr12	71629621	71629625	TTTCA	-	p.N1270Kfs*2	frameshift_variant	PASS	0.171875
TCGA-SN-A6IS-01A	KIAA1033	chr12	105107748	105107748	C	T		5_prime_UTR_variant	PASS	0.166667
TCGA-SN-A6IS-01A	CCNK	chr14	99492715	99492715	C	G	p.T13S	missense_variant	PASS	0.149123
TCGA-SN-A6IS-01A	KRT33B	chr17	41369560	41369560	T	C	p.N64S	missense_variant	PASS	0.269504
TCGA-SN-A6IS-01A	REEP6	chr19	1496327	1496327	G	T	p.G131W	missense_variant	PASS	0.106383
TCGA-SN-A6IS-01A	AMH	chr19	2249484	2249485	AA	-	p.Q51Rfs*29	frameshift_variant	PASS	0.242424
TCGA-SN-A6IS-01A	FAM217B	chr20	59945732	59945733	-	T		3_prime_UTR_variant	PASS	0.130435
TCGA-SN-A6IS-01A	GMEB2	chr20	63590464	63590464	C	T	p.P406P	synonymous_variant	PASS	0.216867
TCGA-SN-A6IS-01A	MYH9	chr22	36320879	36320879	G	A	p.R263C	missense_variant	PASS	0.16129
TCGA-2G-AAG6-01A	MORN1	chr1	2321414	2321414	C	T	p.S488N	missense_variant	PASS	0.424242
TCGA-2G-AAG6-01A	CSF1	chr1	109917311	109917311	C	T	p.L82F	missense_variant	PASS	0.358209
TCGA-2G-AAG6-01A	PBRM1	chr3	52634654	52634655	-	T	p.Y417Ifs*3	frameshift_variant	PASS	0.310345
TCGA-2G-AAG6-01A	SETX	chr9	132264827	132264827	C	G	p.E2482D	missense_variant	PASS	0.25641
TCGA-2G-AAG6-01A	CEL	chr9	133065057	133065057	G	A	p.V123I	missense_variant	PASS	0.314815
TCGA-2G-AAG6-01A	BEND7	chr10	13499880	13499880	C	T	p.V64M	missense_variant	PASS	0.305785
TCGA-2G-AAG6-01A	HECTD4	chr12	112184672	112184672	T	C	p.I3298V	missense_variant	PASS	0.19403
TCGA-2G-AAG6-01A	LMAN1L	chr15	74818796	74818796	C	T	p.T192T	synonymous_variant	PASS	0.191011
TCGA-2G-AAG6-01A	CACNA1A	chr19	13312744	13312744	G	T	p.S531S	synonymous_variant	PASS	0.407407
TCGA-2G-AAG6-01A	FBXO27	chr19	39025350	39025350	C	T		3_prime_UTR_variant	PASS	0.411765
TCGA-2G-AAG6-01A	ZNF581	chr19	55645570	55645570	A	G		3_prime_UTR_variant	PASS	0.420168
TCGA-2G-AAG9-01A	FPGT-TNNI3K	chr1	74369440	74369440	C	A	p.R622R	synonymous_variant	PASS	0.174603
TCGA-2G-AAG9-01A	IFT172	chr2	27454416	27454416	A	G	p.G1156G	splice_region_variant;synonymous_variant	PASS	0.333333
TCGA-2G-AAG9-01A	EPC2	chr2	148743721	148743721	A	T	p.Q138L	missense_variant	PASS	0.211268
TCGA-2G-AAG9-01A	SPHKAP	chr2	228017741	228017741	A	G	p.F1038S	missense_variant	PASS	0.28972
TCGA-2G-AAG9-01A	PTPN23	chr3	47409060	47409060	G	C	p.A539P	missense_variant	PASS	0.351351
TCGA-2G-AAG9-01A	KIT	chr4	54733155	54733155	A	T	p.D816V	missense_variant	PASS	0.166667
TCGA-2G-AAG9-01A	DNAJC18	chr5	139420073	139420073	C	T	p.C311Y	missense_variant	PASS	0.213836
TCGA-2G-AAG9-01A	KDM2A	chr11	67181397	67181400	AAGT	-	p.X87_splice	splice_donor_variant;coding_sequence_variant	PASS	0.195122
TCGA-2G-AAG9-01A	DDX6	chr11	118756293	118756293	G	T	p.R381R	synonymous_variant	PASS	0.264706
TCGA-2G-AAG9-01A	KRAS	chr12	25227337	25227337	C	T	p.E63K	missense_variant	PASS	0.191489
TCGA-2G-AAG9-01A	LETMD1	chr12	51052165	51052165	G	C	p.K116N	missense_variant	PASS	0.138462
TCGA-2G-AAG9-01A	AMHR2	chr12	53431364	53431364	C	T	p.A538V	missense_variant	PASS	0.215116
TCGA-2G-AAG9-01A	GNS	chr12	64747725	64747725	T	C	p.K149R	missense_variant	PASS	0.214953
TCGA-2G-AAG9-01A	ULK1	chr12	131919587	131919587	C	A	p.Q934K	missense_variant	PASS	0.169811
TCGA-2G-AAG9-01A	UBFD1	chr16	23558227	23558227	C	T	p.F101F	synonymous_variant	PASS	0.152542
TCGA-2G-AAG9-01A	IL34	chr16	70646929	70646929	G	T		5_prime_UTR_variant	PASS	0.210526
TCGA-2G-AAG9-01A	ZNF490	chr19	12581693	12581693	T	C	p.K128E	missense_variant	PASS	0.166667
TCGA-2G-AAG9-01A	RDH13	chr19	55048528	55048528	C	G	p.L153F	missense_variant	PASS	0.253012
TCGA-2G-AAG9-01A	CARD10	chr22	37495559	37495559	C	T	p.E777E	synonymous_variant	PASS	0.269231
TCGA-2G-AAG9-01A	PIM2	chrX	48915164	48915164	T	G	p.I151L	missense_variant	PASS	0.375
TCGA-2G-AAG9-01A	RPS4X	chrX	72274064	72274067	ATTA	-		intron_variant	PASS	0.278481
TCGA-2G-AAL7-01A	TACSTD2	chr1	58576519	58576519	G	A	p.A213V	missense_variant	PASS	0.234694
TCGA-2G-AAL7-01A	FCGR2C	chr1	161589649	161589649	C	A	p.T73N	missense_variant	PASS	0.644809
TCGA-2G-AAL7-01A	CRB1	chr1	197421557	197421557	G	T	p.A577S	missense_variant	PASS	0.16
TCGA-2G-AAL7-01A	KLHDC8A	chr1	205338541	205338541	A	C	p.F271L	missense_variant	PASS	0.31746
TCGA-2G-AAL7-01A	LYST	chr1	235741432	235741432	G	A	p.P2783L	missense_variant	PASS	0.320988
TCGA-2G-AAL7-01A	CLK1	chr2	200856697	200856697	G	A	p.P348S	missense_variant	PASS	0.288991
TCGA-2G-AAL7-01A	LARP7	chr4	112646956	112646957	-	T	p.X184_splice	splice_donor_variant	PASS	0.27451
TCGA-2G-AAL7-01A	PCDHA9	chr5	140851873	140851873	C	T		intron_variant	PASS	0.512295
TCGA-2G-AAL7-01A	POTEA	chr8	43297331	43297331	C	G		non_coding_transcript_exon_variant;non_coding_transcript_variant	PASS	0.232704
TCGA-2G-AAL7-01A	NOV	chr8	119422973	119422973	T	G	p.N305K	missense_variant	PASS	0.172775
TCGA-2G-AAL7-01A	KCNMA1	chr10	76884893	76884893	T	-		3_prime_UTR_variant	PASS	0.151515
TCGA-2G-AAL7-01A	OTUB1	chr11	63996850	63996850	C	A		splice_region_variant;intron_variant	PASS	0.333333
TCGA-2G-AAL7-01A	HMBS	chr11	119088287	119088287	C	T	p.R22R	synonymous_variant	PASS	0.245283
TCGA-2G-AAL7-01A	NFRKB	chr11	129882601	129882605	TTTTT	-	p.K310Gfs*2	frameshift_variant	PASS	0.238095
TCGA-2G-AAL7-01A	USP5	chr12	6856097	6856097	C	T	p.L129L	synonymous_variant	PASS	0.153153
TCGA-2G-AAL7-01A	KRT6A	chr12	52492882	52492882	C	T	p.G103S	missense_variant	PASS	0.175325
TCGA-2G-AAL7-01A	CLK3	chr15	74622141	74622141	C	T	p.R279C	missense_variant	PASS	0.234375
TCGA-2G-AAL7-01A	ACSM2A	chr16	20460277	20460277	G	A	p.A55T	missense_variant	PASS	0.342105
TCGA-2G-AAL7-01A	TRIM37	chr17	59049342	59049342	G	C	p.P456A	missense_variant	PASS	0.212121
TCGA-2G-AAL7-01A	KHSRP	chr19	6413934	6413935	GA	-		3_prime_UTR_variant	PASS	0.428571
TCGA-2G-AAL7-01A	CTC-260F20.3	chr19	19527743	19527743	C	A	p.I96I	synonymous_variant	PASS	0.350877
TCGA-2G-AAL7-01A	ZC3H4	chr19	47066784	47066784	C	T	p.E1162K	missense_variant	PASS	0.190476
TCGA-2G-AAL7-01A	CGB2	chr19	49032166	49032166	C	T		intron_variant	PASS	0.253333
TCGA-2G-AAL7-01A	CHMP2A	chr19	58551758	58551758	C	A	p.G187V	missense_variant	PASS	0.320755
TCGA-2G-AAL7-01A	CCT8L2	chr22	16591587	16591587	C	G	p.E322Q	missense_variant	PASS	0.252336
TCGA-2G-AAL7-01A	TEX13A	chrX	105219165	105219165	C	T	p.L343L	synonymous_variant	PASS	0.305556
TCGA-2G-AAL7-01A	KLHL13	chrX	117909512	117909512	G	A	p.A385A	synonymous_variant	PASS	0.40146
TCGA-XE-AAOL-01A	CSMD2	chr1	33743436	33743436	C	A	p.V633F	missense_variant;NMD_transcript_variant	PASS	0.204082
TCGA-XE-AAOL-01A	TCTEX1D4	chr1	44806039	44806039	G	A	p.F210F	synonymous_variant	PASS	0.280702
TCGA-XE-AAOL-01A	TRIM45	chr1	117120828	117120828	C	T	p.S125N	missense_variant	PASS	0.237113
TCGA-XE-AAOL-01A	GUK1	chr1	228147613	228147613	A	G	p.X131_splice	splice_acceptor_variant	PASS	0.383721
TCGA-XE-AAOL-01A	SPTBN1	chr2	54660088	54660088	G	T		intron_variant	PASS	0.178862
TCGA-XE-AAOL-01A	IL1RL1	chr2	102338936	102338936	A	G	p.N54S	missense_variant	PASS	0.202454
TCGA-XE-AAOL-01A	TRPC7	chr5	136356836	136356836	C	T	p.L184L	synonymous_variant	PASS	0.421053
TCGA-XE-AAOL-01A	FAM71B	chr5	157162348	157162348	A	G		3_prime_UTR_variant	PASS	0.121951
TCGA-XE-AAOL-01A	BOD1	chr5	173616249	173616249	C	T	p.G63D	missense_variant	PASS	0.4
TCGA-XE-AAOL-01A	RNF182	chr6	13977682	13977682	T	G	p.L188W	missense_variant	PASS	0.205479
TCGA-XE-AAOL-01A	NPR2	chr9	35792701	35792701	G	A	p.G98D	missense_variant	PASS	0.28
TCGA-XE-AAOL-01A	KRT6B	chr12	52447840	52447840	G	A	p.V454V	synonymous_variant	PASS	0.117647
TCGA-XE-AAOL-01A	CLN5	chr13	77000715	77000716	-	T	p.G277Wfs*26	frameshift_variant	PASS	0.246377
TCGA-XE-AAOL-01A	RTL1	chr14	100884455	100884455	C	-	p.D112Ifs*10	frameshift_variant	PASS	0.378378
TCGA-XE-AAOL-01A	LRRC37A	chr17	46305570	46305570	T	G	p.L939V	missense_variant	PASS	0.13253
TCGA-XE-AAOL-01A	CNOT3	chr19	54148152	54148152	C	T	p.P300L	missense_variant	PASS	0.188976
TCGA-XE-AAOL-01A	DYRK1A	chr21	37512084	37512084	T	C	p.H615H	synonymous_variant	PASS	0.212291
TCGA-XE-AAOL-01A	ANKRD54	chr22	37844337	37844337	C	A		5_prime_UTR_variant	PASS	0.333333
TCGA-WZ-A7V5-01A	BIRC6	chr2	32465078	32465078	C	G	p.S1757C	missense_variant	PASS	0.224953
TCGA-WZ-A7V5-01A	XPO1	chr2	61481279	61481279	G	C	p.A992G	missense_variant;splice_region_variant	PASS	0.101961
TCGA-WZ-A7V5-01A	CWC22	chr2	179945626	179945626	G	C	p.Q744E	missense_variant	PASS	0.13253
TCGA-WZ-A7V5-01A	SPHKAP	chr2	228019949	228019949	G	A	p.S302L	missense_variant	PASS	0.112676
TCGA-WZ-A7V5-01A	CP	chr3	149179671	149179671	A	G		intron_variant	PASS	0.180328
TCGA-WZ-A7V5-01A	GPR160	chr3	170084247	170084247	A	T	p.Y92F	missense_variant	PASS	0.238411
TCGA-WZ-A7V5-01A	APOBEC2	chr6	41061658	41061658	C	G	p.L154L	synonymous_variant	PASS	0.136
TCGA-WZ-A7V5-01A	SERINC1	chr6	122445163	122445163	C	T	p.E415K	missense_variant	PASS	0.123288
TCGA-WZ-A7V5-01A	UTRN	chr6	144827372	144827372	G	A	p.W3173*	stop_gained	PASS	0.147541
TCGA-WZ-A7V5-01A	KBTBD11	chr8	2005899	2005899	C	G		3_prime_UTR_variant	PASS	0.163462
TCGA-WZ-A7V5-01A	MFHAS1	chr8	8892600	8892600	C	G	p.Q153H	missense_variant	PASS	0.177778
TCGA-WZ-A7V5-01A	MTMR7	chr8	17305947	17305947	G	C	p.L388V	missense_variant	PASS	0.208333
TCGA-WZ-A7V5-01A	FREM1	chr9	14819322	14819322	G	A	p.P820S	missense_variant	PASS	0.101449
TCGA-WZ-A7V5-01A	HAUS6	chr9	19070218	19070218	C	A	p.X459_splice	splice_donor_variant	PASS	0.177885
TCGA-WZ-A7V5-01A	CNTFR	chr9	34552326	34552326	G	A	p.T318I	missense_variant	PASS	0.444444
TCGA-WZ-A7V5-01A	ANKRD30A	chr10	37219794	37219794	T	C	p.M1361T	missense_variant	PASS	0.19403
TCGA-WZ-A7V5-01A	SRPR	chr11	126265977	126265977	C	G	p.R346P	missense_variant	PASS	0.169811
TCGA-WZ-A7V5-01A	HERC2	chr15	28229303	28229303	G	A	p.P1722S	missense_variant	PASS	0.108247
TCGA-WZ-A7V5-01A	MAPKBP1	chr15	41823088	41823088	A	-	p.Q1161Rfs*174	frameshift_variant	PASS	0.125
TCGA-WZ-A7V5-01A	MYO5A	chr15	52353625	52353625	G	C	p.L1201V	missense_variant	PASS	0.103448
TCGA-WZ-A7V5-01A	CYP1A1	chr15	74722758	74722758	G	T	p.L114I	missense_variant	PASS	0.135593
TCGA-WZ-A7V5-01A	AP3B2	chr15	82689174	82689174	G	A	p.A83V	missense_variant	PASS	0.126214
TCGA-WZ-A7V5-01A	AKAP13	chr15	85533722	85533722	C	G	p.A107G	missense_variant	PASS	0.109756
TCGA-WZ-A7V5-01A	DNAH2	chr17	7734534	7734534	A	T	p.T268T	synonymous_variant	PASS	0.166667
TCGA-WZ-A7V5-01A	BRIP1	chr17	61857095	61857095	T	C	p.P114P	synonymous_variant	PASS	0.178295
TCGA-WZ-A7V5-01A	NACC1	chr19	13138271	13138271	G	C	p.K483N	missense_variant	PASS	0.19403
TCGA-WZ-A7V5-01A	ADGRE5	chr19	14406911	14406911	C	G	p.Q720E	missense_variant	PASS	0.176471
TCGA-WZ-A7V5-01A	WDR88	chr19	33156429	33156429	A	G	p.K295R	missense_variant	PASS	0.181818
TCGA-WZ-A7V5-01A	HRC	chr19	49155091	49155091	G	T	p.L49L	synonymous_variant	PASS	0.135593
TCGA-WZ-A7V5-01A	MCM8	chr20	5955246	5955246	C	T	p.H161Y	missense_variant	PASS	0.145833
TCGA-WZ-A7V5-01A	FAM217B	chr20	59945732	59945733	-	T		3_prime_UTR_variant	PASS	0.116883
TCGA-WZ-A7V5-01A	CECR2	chr22	17537121	17537121	A	T	p.K396M	missense_variant	PASS	0.137931
TCGA-WZ-A7V5-01A	WNK3	chrX	54239036	54239036	C	T	p.G1239S	missense_variant	PASS	0.261538
TCGA-WZ-A7V5-01A	PLXNA3	chrX	154472795	154472795	G	A		3_prime_UTR_variant	PASS	0.275
TCGA-ZM-AA0N-01A	CCDC18	chr1	93264666	93264666	T	A		intron_variant	PASS	0.117647
TCGA-ZM-AA0N-01A	EPS8L3	chr1	109757832	109757832	G	T	p.F288L	missense_variant	PASS	0.178082
TCGA-ZM-AA0N-01A	PRG4	chr1	186307593	186307593	C	T	p.T625M	missense_variant	PASS	0.139535
TCGA-ZM-AA0N-01A	USP19	chr3	49109109	49109109	C	T	p.G1269E	missense_variant	PASS	0.15
TCGA-ZM-AA0N-01A	DENND6A	chr3	57645679	57645679	G	C	p.T340S	missense_variant	PASS	0.204545
TCGA-ZM-AA0N-01A	PCDHB7	chr5	141176144	141176144	T	A		3_prime_UTR_variant	PASS	0.115789
TCGA-ZM-AA0N-01A	GABRG2	chr5	162101251	162101251	G	A	p.E189K	missense_variant	PASS	0.139535
TCGA-ZM-AA0N-01A	FAM83B	chr6	54941969	54941969	A	G	p.M1000V	missense_variant	PASS	0.139344
TCGA-ZM-AA0N-01A	BEND3	chr6	107068759	107068759	C	T	p.R811H	missense_variant	PASS	0.177419
TCGA-ZM-AA0N-01A	RASA4B	chr7	102485138	102485138	C	T	p.R709Q	missense_variant	PASS	0.357143
TCGA-ZM-AA0N-01A	GFRA2	chr8	21788202	21788202	A	-		splice_region_variant;intron_variant	PASS	0.106383
TCGA-ZM-AA0N-01A	GDAP1	chr8	74360223	74360223	A	T	p.M133L	missense_variant	PASS	0.117647
TCGA-ZM-AA0N-01A	CFAP46	chr10	132850361	132850361	G	A	p.S1945S	synonymous_variant	PASS	0.111111
TCGA-ZM-AA0N-01A	ARL2	chr11	65018688	65018688	C	T	p.R98R	synonymous_variant	PASS	0.166667
TCGA-ZM-AA0N-01A	ACER3	chr11	77015074	77015074	T	C	p.F186L	missense_variant	PASS	0.205882
TCGA-ZM-AA0N-01A	GRM5	chr11	88604858	88604858	G	A	p.L418L	synonymous_variant	PASS	0.150538
TCGA-ZM-AA0N-01A	AC215219.2	chr12	17513	17513	A	C		non_coding_transcript_exon_variant;non_coding_transcript_variant	PASS	0.152542
TCGA-ZM-AA0N-01A	C15orf62	chr15	40771875	40771875	G	A		3_prime_UTR_variant	PASS	0.172414
TCGA-ZM-AA0N-01A	HSH2D	chr19	16153110	16153110	G	A	p.E95K	missense_variant	PASS	0.196721
TCGA-ZM-AA0N-01A	DHDH	chr19	48939578	48939578	G	C	p.D166H	missense_variant	PASS	0.164384
TCGA-ZM-AA0N-01A	EMID1	chr22	29258861	29258861	C	A	p.P417T	missense_variant	PASS	0.125
TCGA-XE-AAOF-01A	MACF1	chr1	39353074	39353074	C	T	p.S3761L	missense_variant	PASS	0.105263
TCGA-XE-AAOF-01A	NRAS	chr1	114713909	114713909	G	T	p.Q61K	missense_variant	PASS	0.152174
TCGA-XE-AAOF-01A	KCNAB1	chr3	156514407	156514407	G	A	p.A234A	synonymous_variant	PASS	0.126984
TCGA-XE-AAOF-01A	KIT	chr4	54733154	54733154	G	C	p.D816H	missense_variant	PASS	0.433962
TCGA-XE-AAOF-01A	KDM3B	chr5	138393374	138393374	T	C	p.X944_splice	splice_donor_variant	PASS	0.216867
TCGA-XE-AAOF-01A	TAF7	chr5	141319956	141319956	C	G	p.R30T	missense_variant	PASS	0.308511
TCGA-XE-AAOF-01A	UTRN	chr6	144774307	144774307	C	T	p.R2859C	missense_variant	PASS	0.116667
TCGA-XE-AAOF-01A	RPL8	chr8	144791729	144791729	G	C		intron_variant	PASS	0.197183
TCGA-XE-AAOF-01A	MURC	chr9	100578265	100578265	C	A	p.A41D	missense_variant	PASS	0.114286
TCGA-XE-AAOF-01A	MRRF	chr9	122285773	122285773	T	C		intron_variant	PASS	0.132867
TCGA-XE-AAOF-01A	OR4A5	chr11	54707243	54707243	G	A	p.R120H	missense_variant	PASS	0.153846
TCGA-XE-AAOF-01A	HEPHL1	chr11	94063716	94063716	G	-	p.E209Kfs*4	frameshift_variant	PASS	0.263158
TCGA-XE-AAOF-01A	PLXNC1	chr12	94237688	94237688	C	T	p.P669S	missense_variant	PASS	0.188679
TCGA-XE-AAOF-01A	LRRC57	chr15	42547290	42547290	C	T	p.V155I	missense_variant	PASS	0.177778
TCGA-XE-AAOF-01A	DUOX2	chr15	45106867	45106867	G	A	p.A599V	missense_variant	PASS	0.192982
TCGA-XE-AAOF-01A	NUP88	chr17	5405164	5405164	C	T	p.A313T	missense_variant	PASS	0.125
TCGA-XE-AAOF-01A	KRT16P2	chr17	16832472	16832472	C	A		non_coding_transcript_exon_variant;non_coding_transcript_variant	PASS	0.147059
TCGA-XE-AAOF-01A	STAT3	chr17	42348456	42348456	G	C	p.L21V	missense_variant	PASS	0.162791
TCGA-XE-AAOF-01A	INTS2	chr17	61927986	61927986	A	G		5_prime_UTR_variant	PASS	0.105882
TCGA-XE-AAOF-01A	SLC5A5	chr19	17877803	17877803	G	C	p.G260A	missense_variant	PASS	0.228916
TCGA-XE-AAOF-01A	MCM3AP	chr21	46280536	46280536	G	C	p.H495D	missense_variant	PASS	0.111748
TCGA-XE-AAOF-01A	PABPC1L2B	chrX	73004371	73004372	TC	-		3_prime_UTR_variant	PASS	0.148649
TCGA-2G-AAHT-01A	CCNL2	chr1	1391091	1391092	-	A		intron_variant	PASS	0.294118
TCGA-2G-AAHT-01A	C1orf94	chr1	34177822	34177822	G	A	p.L11L	synonymous_variant	PASS	0.183908
TCGA-2G-AAHT-01A	ELAVL4	chr1	50177092	50177093	AG	-	p.S86Ffs*7	frameshift_variant	PASS	0.174603
TCGA-2G-AAHT-01A	PRPF38B	chr1	108699365	108699367	GCA	-	p.S330del	inframe_deletion	PASS	0.2375
TCGA-2G-AAHT-01A	FCRL1	chr1	157796060	157796060	G	T		3_prime_UTR_variant	PASS	0.133929
TCGA-2G-AAHT-01A	CEBPZ	chr2	37223260	37223260	C	G	p.Q597H	missense_variant	PASS	0.149606
TCGA-2G-AAHT-01A	ACTR2	chr2	65241997	65241997	G	C		intron_variant	PASS	0.2
TCGA-2G-AAHT-01A	TTN	chr2	178561229	178561229	C	T	p.K26660K	synonymous_variant	PASS	0.211382
TCGA-2G-AAHT-01A	KIT	chr4	54727439	54727439	G	T	p.W557C	missense_variant	PASS	0.103896
TCGA-2G-AAHT-01A	PCDH10	chr4	133150936	133150936	G	C	p.G266R	missense_variant	PASS	0.166667
TCGA-2G-AAHT-01A	BASP1	chr5	17276738	17276739	-	AC		3_prime_UTR_variant	PASS	0.116505
TCGA-2G-AAHT-01A	NRF1	chr7	129755299	129755299	T	-		3_prime_UTR_variant	PASS	0.15625
TCGA-2G-AAHT-01A	UBE3C	chr7	157231247	157231247	T	C	p.Y801H	missense_variant	PASS	0.205263
TCGA-2G-AAHT-01A	RC3H2	chr9	122880782	122880782	C	G	p.D258H	missense_variant	PASS	0.194805
TCGA-2G-AAHT-01A	RABL6	chr9	136808238	136808238	C	T	p.A14A	synonymous_variant	PASS	0.368421
TCGA-2G-AAHT-01A	ALDH18A1	chr10	95610264	95610264	G	A	p.H713H	synonymous_variant	PASS	0.337349
TCGA-2G-AAHT-01A	RFX4	chr12	106601346	106601346	G	A		intron_variant	PASS	0.201389
TCGA-2G-AAHT-01A	KTN1	chr14	55684262	55684263	-	A		3_prime_UTR_variant	PASS	0.162162
TCGA-2G-AAHT-01A	UBN1	chr16	4874422	4874422	C	T	p.S671F	missense_variant	PASS	0.157303
TCGA-2G-AAHT-01A	ZNF491	chr19	11806393	11806393	T	C	p.L147P	missense_variant	PASS	0.144444
TCGA-2G-AAHT-01A	RASSF2	chr20	4787686	4787686	T	A	p.I254F	missense_variant	PASS	0.218487
TCGA-2G-AAHT-01A	CDH26	chr20	59985055	59985055	C	T	p.L255L	synonymous_variant	PASS	0.146552
TCGA-4K-AA1H-01A	PER2	chr2	238246239	238246240	-	T		3_prime_UTR_variant	PASS	0.210526
TCGA-4K-AA1H-01A	AGAP4	chr10	45826589	45826589	T	C	p.K440E	missense_variant	PASS	0.238095
TCGA-4K-AA1H-01A	KRAS	chr12	25245351	25245351	C	T	p.G12S	missense_variant	PASS	0.117284
TCGA-VF-A8AE-01A	PHF21A	chr11	45979775	45979775	G	A	p.N115N	synonymous_variant	PASS	0.173913
TCGA-VF-A8AE-01A	GOLGA6L6	chr15	20534782	20534802	TCCTCCTGCCTCCACATCTTA	-	p.D544_E550del	inframe_deletion	PASS	0.222222
TCGA-2G-AAFJ-01A	NBPF15	chr1	144436988	144436988	C	A	p.D134Y	missense_variant	PASS	0.103774
TCGA-2G-AAFJ-01A	GNPAT	chr1	231267791	231267791	A	T	p.I389I	synonymous_variant	PASS	0.282258
TCGA-2G-AAFJ-01A	SOS1	chr2	38997030	38997030	A	T	p.F991L	missense_variant	PASS	0.100478
TCGA-2G-AAFJ-01A	RAD17	chr5	69369815	69369815	G	T		upstream_gene_variant	PASS	0.105263
TCGA-2G-AAFJ-01A	TNPO1	chr5	72872669	72872669	T	A	p.F209L	missense_variant	PASS	0.842105
TCGA-2G-AAFJ-01A	BTN2A3P	chr6	26431238	26431238	G	A		intron_variant;non_coding_transcript_variant	PASS	0.366667
TCGA-2G-AAFJ-01A	ENPP3	chr6	131650131	131650131	G	T	p.D87Y	missense_variant	PASS	0.259434
TCGA-2G-AAFJ-01A	SSPO	chr7	149815937	149815937	C	A	p.P3644Q	missense_variant	PASS	0.112
TCGA-2G-AAFJ-01A	TUSC3	chr8	15659551	15659551	A	G	p.K157K	synonymous_variant	PASS	0.352113
TCGA-2G-AAFJ-01A	RRAGA	chr9	19050447	19050455	TCGACATCT	-	p.D264_F266del	inframe_deletion	PASS	0.47191
TCGA-2G-AAFJ-01A	FBXW5	chr9	136941013	136941013	C	T	p.R539H	missense_variant	PASS	0.285714
TCGA-2G-AAFJ-01A	PIPSL	chr10	93958608	93958609	-	T		non_coding_transcript_exon_variant;non_coding_transcript_variant	PASS	0.3125
TCGA-2G-AAFJ-01A	PKD2L1	chr10	100293013	100293013	C	T	p.V605V	synonymous_variant	PASS	0.270718
TCGA-2G-AAFJ-01A	YARS2	chr12	32755342	32755342	T	C	p.Q178R	missense_variant	PASS	0.134328
TCGA-2G-AAFJ-01A	MLH3	chr14	75041699	75041699	A	G	p.D1127D	splice_region_variant;synonymous_variant	PASS	0.204545
TCGA-2G-AAFJ-01A	MEIS2	chr15	37099551	37099552	-	T		5_prime_UTR_variant	PASS	0.117647
TCGA-2G-AAFJ-01A	SRCAP	chr16	30737187	30737187	A	T	p.K2383*	stop_gained	PASS	0.12987
TCGA-2G-AAFJ-01A	SHISA6	chr17	11241936	11241936	G	T	p.D172Y	missense_variant	PASS	0.117647
TCGA-2G-AAFJ-01A	CCDC40	chr17	80050148	80050148	C	T	p.Q342*	stop_gained	PASS	0.217391
TCGA-2G-AAFJ-01A	DSG1	chr18	31343815	31343816	-	T		intron_variant	PASS	0.118421
TCGA-2G-AAFJ-01A	SYCE2	chr19	12900633	12900633	C	G	p.E108Q	missense_variant	PASS	0.16092
TCGA-2G-AAFJ-01A	GNAS	chr20	58909991	58909991	C	G	p.Q294E	missense_variant	PASS	0.238636
TCGA-2G-AAHA-01A	NEXN	chr1	77942121	77942123	AGA	-	p.E528del	inframe_deletion	PASS	0.179688
TCGA-2G-AAHA-01A	APH1A	chr1	150266147	150266147	T	C	p.I261V	missense_variant	PASS	0.311573
TCGA-2G-AAHA-01A	ANO7	chr2	241203438	241203438	C	T	p.P331S	missense_variant	PASS	0.158273
TCGA-2G-AAHA-01A	ACKR2	chr3	42866879	42866879	T	-		3_prime_UTR_variant	PASS	0.125
TCGA-2G-AAHA-01A	MUC4	chr3	195778892	195778892	G	A	p.L4230F	missense_variant	PASS	0.148936
TCGA-2G-AAHA-01A	KIT	chr4	54733154	54733154	G	C	p.D816H	missense_variant	PASS	0.22093
TCGA-2G-AAHA-01A	C9orf47	chr9	88995566	88995566	A	-		3_prime_UTR_variant	PASS	0.101064
TCGA-2G-AAHA-01A	RAPGEF1	chr9	131621864	131621866	AGG	-	p.S595del	inframe_deletion	PASS	0.146341
TCGA-2G-AAHA-01A	TSPAN15	chr10	69483688	69483688	C	T		splice_region_variant;intron_variant	PASS	0.214286
TCGA-2G-AAHA-01A	APOA4	chr11	116821595	116821595	G	A	p.R155C	missense_variant	PASS	0.261905
TCGA-2G-AAHA-01A	BCL2L14	chr12	12079434	12079434	C	T	p.F43F	synonymous_variant	PASS	0.189781
TCGA-2G-AAHA-01A	KRAS	chr12	25245350	25245350	C	G	p.G12A	missense_variant	PASS	0.175214
TCGA-2G-AAHA-01A	KIAA1551	chr12	31981164	31981164	C	T	p.P70L	missense_variant	PASS	0.15493
TCGA-2G-AAHA-01A	C2CD4A	chr15	62070426	62070426	T	C		3_prime_UTR_variant	PASS	0.153846
TCGA-2G-AAHA-01A	MYOCD	chr17	12752828	12752828	G	A	p.D514N	missense_variant	PASS	0.188034
TCGA-2G-AAHA-01A	PRX	chr19	40396030	40396030	C	A	p.V774V	synonymous_variant	PASS	0.37037
TCGA-2G-AAHA-01A	LYPD3	chr19	43461291	43461291	A	G		3_prime_UTR_variant	PASS	0.204545
TCGA-VF-A8AB-01A	INTS3	chr1	153774008	153774009	-	T		3_prime_UTR_variant	PASS	0.108434
TCGA-VF-A8AB-01A	RAB3GAP1	chr2	135162580	135162580	A	T	p.K772I	missense_variant	PASS	0.111111
TCGA-VF-A8AB-01A	SLC38A11	chr2	164937430	164937430	C	G	p.X124_splice	splice_acceptor_variant	PASS	0.102564
TCGA-VF-A8AB-01A	NPR3	chr5	32712157	32712157	G	A	p.K127K	synonymous_variant	PASS	0.195876
TCGA-VF-A8AB-01A	DOPEY1	chr6	83137949	83137949	G	T	p.A1303S	missense_variant	PASS	0.113636
TCGA-VF-A8AB-01A	ZAN	chr7	100797586	100797586	G	A	p.T2792T	synonymous_variant	PASS	0.11215
TCGA-VF-A8AB-01A	PPP1R3B	chr8	9141653	9141653	G	A		5_prime_UTR_variant	PASS	0.12766
TCGA-VF-A8AB-01A	SART3	chr12	108545141	108545141	G	A	p.R243W	missense_variant;splice_region_variant	PASS	0.245283
TCGA-VF-A8AB-01A	PKD1	chr16	2106408	2106408	G	C	p.F2493L	missense_variant	PASS	0.178571
TCGA-VF-A8AB-01A	KNOP1	chr16	19711380	19711380	T	C	p.I327V	missense_variant	PASS	0.139241
TCGA-VF-A8AB-01A	SMG1P5	chr16	30293149	30293149	G	A		non_coding_transcript_exon_variant;non_coding_transcript_variant	PASS	0.107527
TCGA-VF-A8AB-01A	PHKB	chr16	47596525	47596525	C	G	p.L453V	missense_variant	PASS	0.12037
TCGA-VF-A8AB-01A	ANKRD11	chr16	89279268	89279268	T	A	p.D2425V	missense_variant	PASS	0.129412
TCGA-VF-A8AB-01A	ANKRD11	chr16	89279269	89279269	C	A	p.D2425Y	missense_variant	PASS	0.129412
TCGA-VF-A8AB-01A	ATF5	chr19	49931001	49931001	C	T	p.L51F	missense_variant	PASS	0.189655
TCGA-VF-A8AB-01A	MICAL3	chr22	17791061	17791066	GCTCCC	-	p.R1919_E1920del	inframe_deletion	PASS	0.115385
TCGA-2G-AAG0-01A	MATN1	chr1	30723582	30723582	G	A		5_prime_UTR_variant	PASS	0.205128
TCGA-2G-AAG0-01A	GPBP1L1	chr1	45659077	45659077	T	G	p.H4P	missense_variant	PASS	0.101449
TCGA-2G-AAG0-01A	LPPR5	chr1	99004604	99004604	G	A	p.T23M	missense_variant	PASS	0.161905
TCGA-2G-AAG0-01A	ASPM	chr1	197146190	197146190	G	T	p.P83Q	missense_variant	PASS	0.180851
TCGA-2G-AAG0-01A	TOMM20	chr1	235111713	235111713	T	-		3_prime_UTR_variant	PASS	0.555556
TCGA-2G-AAG0-01A	SCN7A	chr2	166477463	166477464	-	T	p.N78Kfs*8	frameshift_variant;splice_region_variant	PASS	0.129771
TCGA-2G-AAG0-01A	GULP1	chr2	188587906	188587906	C	T	p.A267V	missense_variant	PASS	0.167969
TCGA-2G-AAG0-01A	SUCLG2	chr3	67528149	67528149	C	T	p.G134S	missense_variant	PASS	0.112903
TCGA-2G-AAG0-01A	CHMP2B	chr3	87240728	87240728	C	G	p.R22G	missense_variant	PASS	0.193069
TCGA-2G-AAG0-01A	MRPS22	chr3	139005451	139005451	G	T		upstream_gene_variant	PASS	0.178295
TCGA-2G-AAG0-01A	SLC23A1	chr5	139378072	139378072	C	T	p.M452I	missense_variant	PASS	0.142857
TCGA-2G-AAG0-01A	IRF4	chr6	393255	393255	G	T	p.G35C	missense_variant	PASS	0.183333
TCGA-2G-AAG0-01A	POLR2J3	chr7	102541584	102541584	G	A		3_prime_UTR_variant;NMD_transcript_variant	PASS	0.347826
TCGA-2G-AAG0-01A	PARP12	chr7	140057147	140057147	G	A	p.Q157*	stop_gained	PASS	0.25
TCGA-2G-AAG0-01A	TRPS1	chr8	115587044	115587044	G	T	p.S873*	stop_gained	PASS	0.137931
TCGA-2G-AAG0-01A	OR1L8	chr9	122568204	122568206	TCT	-	p.K91del	inframe_deletion	PASS	0.18
TCGA-2G-AAG0-01A	ZBTB34	chr9	126884484	126884485	-	T		3_prime_UTR_variant	PASS	0.132653
TCGA-2G-AAG0-01A	ARMC3	chr10	22981643	22981643	G	A	p.R373Q	missense_variant	PASS	0.195122
TCGA-2G-AAG0-01A	NANOG	chr12	7794801	7794801	C	G	p.N208K	missense_variant	PASS	0.121212
TCGA-2G-AAG0-01A	ZNF75A	chr16	3317499	3317499	C	G	p.S174C	missense_variant	PASS	0.186047
TCGA-2G-AAG0-01A	CAPNS2	chr16	55567367	55567367	T	A	p.M204K	missense_variant	PASS	0.179245
TCGA-2G-AAG0-01A	CNTNAP4	chr16	76521142	76521142	T	C	p.S790P	missense_variant;splice_region_variant	PASS	0.35
TCGA-2G-AAG0-01A	RPL26	chr17	8377640	8377640	C	A	p.R121L	missense_variant	PASS	0.333333
TCGA-2G-AAG0-01A	THRA	chr17	40088369	40088369	G	A	p.R284Q	missense_variant	PASS	0.22449
TCGA-2G-AAG0-01A	WDR87	chr19	37898267	37898267	A	T		5_prime_UTR_variant	PASS	0.257576
TCGA-S6-A8JY-01A	PER3	chr1	7810504	7810504	G	C	p.E479Q	missense_variant	PASS	0.320755
TCGA-S6-A8JY-01A	PEX19	chr1	160285116	160285116	G	T	p.A3A	synonymous_variant	PASS	0.276596
TCGA-S6-A8JY-01A	B3GNT2	chr2	62223597	62223598	-	T		3_prime_UTR_variant	PASS	0.105882
TCGA-S6-A8JY-01A	SLC12A8	chr3	125190451	125190451	G	C	p.T41S	missense_variant	PASS	0.246073
TCGA-S6-A8JY-01A	HIVEP1	chr6	12121649	12121650	TA	-	p.N619*	frameshift_variant	PASS	0.268293
TCGA-S6-A8JY-01A	SIRT5	chr6	13588394	13588394	G	T	p.G60V	missense_variant	PASS	0.284615
TCGA-S6-A8JY-01A	SLC17A4	chr6	25776811	25776811	G	A	p.X374_splice	splice_acceptor_variant	PASS	0.294737
TCGA-S6-A8JY-01A	POLR2J3	chr7	102541584	102541584	G	A		3_prime_UTR_variant;NMD_transcript_variant	PASS	0.275862
TCGA-S6-A8JY-01A	C10orf2	chr10	100993367	100993367	C	G	p.L638V	missense_variant	PASS	0.344262
TCGA-S6-A8JY-01A	AC215219.2	chr12	17513	17513	A	C		non_coding_transcript_exon_variant;non_coding_transcript_variant	PASS	0.16
TCGA-S6-A8JY-01A	DDX54	chr12	113179238	113179238	G	A	p.R157W	missense_variant	PASS	0.285714
TCGA-S6-A8JY-01A	MGA	chr15	41711020	41711020	T	G	p.L919V	missense_variant	PASS	0.228571
TCGA-S6-A8JY-01A	TCF3	chr19	1612334	1612334	A	C		intron_variant	PASS	0.262295
TCGA-S6-A8JY-01A	FCGBP	chr19	39879581	39879581	G	T	p.H2948N	missense_variant	PASS	0.218978
TCGA-S6-A8JY-01A	ZNF606	chr19	57979232	57979232	G	C	p.P483R	missense_variant	PASS	0.161765
TCGA-S6-A8JY-01A	TLR7	chrX	12886065	12886065	G	T	p.R186L	missense_variant	PASS	0.447059
TCGA-S6-A8JY-01A	GNL3L	chrX	54558513	54558513	C	T	p.R508R	synonymous_variant	PASS	0.309278
TCGA-S6-A8JY-01A	BRS3	chrX	136490414	136490414	T	G	p.L239W	missense_variant	PASS	0.333333
TCGA-2G-AAGJ-01A	DVL1	chr1	1338405	1338405	G	A	p.H457H	synonymous_variant	PASS	0.141026
TCGA-2G-AAGJ-01A	NADK	chr1	1754158	1754163	CGGCCG	-	p.A330_A331del	inframe_deletion	PASS	0.125
TCGA-2G-AAGJ-01A	ZBTB37	chr1	173870809	173870809	G	C	p.S195T	missense_variant	PASS	0.207692
TCGA-2G-AAGJ-01A	NMNAT2	chr1	183290162	183290162	C	T	p.C96Y	missense_variant	PASS	0.209524
TCGA-2G-AAGJ-01A	ACMSD	chr2	134872642	134872642	G	T	p.X283_splice	splice_donor_variant	PASS	0.193277
TCGA-2G-AAGJ-01A	ALPI	chr2	232456696	232456696	G	A	p.X100_splice	splice_donor_variant	PASS	0.178082
TCGA-2G-AAGJ-01A	SI	chr3	164992196	164992196	C	A	p.R1655L	missense_variant	PASS	0.123288
TCGA-2G-AAGJ-01A	FRG2	chr4	190025837	190025840	ATAA	-	p.Y187Kfs*3	frameshift_variant	PASS	0.248175
TCGA-2G-AAGJ-01A	DPY19L2P1	chr7	35181481	35181482	AA	-		non_coding_transcript_exon_variant;non_coding_transcript_variant	PASS	0.130682
TCGA-2G-AAGJ-01A	DLC1	chr8	13499676	13499676	C	-	p.Q133Rfs*8	frameshift_variant	PASS	0.141593
TCGA-2G-AAGJ-01A	ZFPM2	chr8	105801492	105801492	A	T	p.I470I	synonymous_variant	PASS	0.207792
TCGA-2G-AAGJ-01A	CNTNAP3P2	chr9	67082787	67082787	C	A		non_coding_transcript_exon_variant;non_coding_transcript_variant	PASS	0.102894
TCGA-2G-AAGJ-01A	CYP17A1	chr10	102834056	102834056	T	A	p.K245*	stop_gained	PASS	0.24031
TCGA-2G-AAGJ-01A	OR5J2	chr11	56177129	56177129	T	C	p.L171P	missense_variant	PASS	0.144
TCGA-2G-AAGJ-01A	ATP2B1	chr12	89624279	89624279	A	G	p.F416F	synonymous_variant	PASS	0.127451
TCGA-2G-AAGJ-01A	NRDE2	chr14	90272528	90272528	T	C		3_prime_UTR_variant	PASS	0.1125
TCGA-2G-AAGJ-01A	NPAP1	chr15	24681944	24681944	T	-		3_prime_UTR_variant	PASS	0.12987
TCGA-2G-AAGJ-01A	GLCE	chr15	69269255	69269255	C	G		3_prime_UTR_variant	PASS	0.255814
TCGA-2G-AAGJ-01A	TELO2	chr16	1502338	1502338	G	T	p.E529D	missense_variant	PASS	0.170732
TCGA-2G-AAGJ-01A	ADGRG5	chr16	57566738	57566738	T	C	p.F229S	missense_variant	PASS	0.208333
TCGA-2G-AAGJ-01A	ENTHD2	chr17	81230589	81230589	C	T	p.E328E	synonymous_variant	PASS	0.157895
TCGA-2G-AAGJ-01A	WDR45B	chr17	82616011	82616011	C	T	p.G315S	missense_variant	PASS	0.111111
TCGA-2G-AAGJ-01A	IL4I1	chr19	49895869	49895869	G	A	p.G66G	synonymous_variant	PASS	0.153846
TCGA-2G-AAGJ-01A	MAGED1	chrX	51894657	51894657	C	A		intron_variant	PASS	0.365854
TCGA-2G-AAGJ-01A	BRWD3	chrX	80703563	80703563	G	T	p.P918T	missense_variant	PASS	0.285714
TCGA-2G-AAGJ-01A	PRR32	chrX	126820765	126820765	G	A	p.D43N	missense_variant	PASS	0.316176
TCGA-WZ-A7V3-01A	BIRC6	chr2	32465093	32465093	C	T	p.A1762V	missense_variant	PASS	0.2049
TCGA-WZ-A7V3-01A	ITGA4	chr2	181493404	181493404	G	A	p.S411S	synonymous_variant	PASS	0.15493
TCGA-WZ-A7V3-01A	ERICH6	chr3	150678486	150678486	C	A	p.D394Y	missense_variant	PASS	0.136508
TCGA-WZ-A7V3-01A	PPWD1	chr5	65571982	65571982	A	G	p.H222R	missense_variant	PASS	0.3625
TCGA-WZ-A7V3-01A	SGTB	chr5	65708528	65708528	G	A	p.P79S	missense_variant	PASS	0.423729
TCGA-WZ-A7V3-01A	PPT2	chr6	32155752	32155756	CCTCT	-	p.S137Tfs*22	frameshift_variant	PASS	0.108333
TCGA-WZ-A7V3-01A	RNF8	chr6	37368823	37368823	G	A	p.E194K	missense_variant	PASS	0.188119
TCGA-WZ-A7V3-01A	KIAA1586	chr6	57054379	57054379	T	A	p.I627N	missense_variant	PASS	0.179775
TCGA-WZ-A7V3-01A	PRIM2	chr6	57326139	57326139	T	C		intron_variant	PASS	0.322581
TCGA-WZ-A7V3-01A	STAU2	chr8	73551997	73551997	G	A		intron_variant	PASS	0.216867
TCGA-WZ-A7V3-01A	SPAG1	chr8	100220303	100220304	TA	-	p.M521Efs*11	frameshift_variant	PASS	0.170732
TCGA-WZ-A7V3-01A	RP11-108O10.8	chr11	111857657	111857657	C	T	p.V449M	missense_variant	PASS	0.392857
TCGA-WZ-A7V3-01A	SACS	chr13	23335218	23335218	G	C	p.H2886Q	missense_variant	PASS	0.323944
TCGA-WZ-A7V3-01A	SV2B	chr15	91267587	91267587	G	T	p.G384G	synonymous_variant	PASS	0.291262
TCGA-WZ-A7V3-01A	ZZEF1	chr17	4095906	4095906	G	A	p.A613V	missense_variant	PASS	0.254902
TCGA-WZ-A7V3-01A	SEPT4	chr17	58526579	58526579	C	A		intron_variant	PASS	0.114286
TCGA-WZ-A7V3-01A	RNF213	chr17	80340150	80340151	-	GGTCTGTGA	p.C1930_D1931insEVC	inframe_insertion	PASS	0.172414
TCGA-WZ-A7V3-01A	ZNF233	chr19	44274364	44274364	G	T	p.V568V	synonymous_variant	PASS	0.207317
TCGA-2G-AAKM-01A	MUC4	chr3	195780879	195780879	G	C	p.T3567T	synonymous_variant	PASS	0.172414
TCGA-2G-AAKM-01A	GJA1	chr6	121447212	121447212	A	G	p.N122S	missense_variant	PASS	0.234483
TCGA-2G-AAKM-01A	BUD31	chr7	99417466	99417466	C	-	p.D85Efs*4	frameshift_variant	PASS	0.123711
TCGA-2G-AAKM-01A	CTAGE1	chr18	22417339	22417339	G	C	p.A158G	missense_variant	PASS	0.328358
TCGA-2G-AAKM-01A	NKAIN4	chr20	63241265	63241265	T	-		3_prime_UTR_variant	PASS	0.194444
TCGA-2G-AAKM-01A	NUDT11	chrX	51496522	51496522	G	T		5_prime_UTR_variant	PASS	0.34375
TCGA-2X-A9D5-01A	VPS45	chr1	150081465	150081465	T	G	p.F271V	missense_variant	PASS	0.159574
TCGA-2X-A9D5-01A	APOA1BP	chr1	156593532	156593532	T	C	p.I214T	missense_variant	PASS	0.108696
TCGA-2X-A9D5-01A	APOA2	chr1	161223399	161223399	C	A	p.M1?	start_lost	PASS	0.142857
TCGA-2X-A9D5-01A	PTCD3	chr2	86134845	86134845	G	C	p.V546L	missense_variant	PASS	0.16568
TCGA-2X-A9D5-01A	SCAP	chr3	47413875	47413875	A	G	p.S1273S	synonymous_variant	PASS	0.157895
TCGA-2X-A9D5-01A	KIT	chr4	54733174	54733174	T	G	p.N822K	missense_variant	PASS	0.410256
TCGA-2X-A9D5-01A	PLK4	chr4	127881119	127881119	G	T		5_prime_UTR_variant	PASS	0.233333
TCGA-2X-A9D5-01A	SYNGAP1	chr6	33420103	33420105	CTC	-		5_prime_UTR_variant	PASS	0.172414
TCGA-2X-A9D5-01A	MRAP2	chr6	84062948	84062948	T	G	p.F61L	missense_variant	PASS	0.141732
TCGA-2X-A9D5-01A	HSF2	chr6	122423599	122423599	T	C	p.Y363Y	synonymous_variant	PASS	0.218182
TCGA-2X-A9D5-01A	SCAF8	chr6	154833269	154833269	A	T	p.V1230V	synonymous_variant	PASS	0.173469
TCGA-2X-A9D5-01A	HECTD4	chr12	112167466	112167466	G	A	p.L3995L	synonymous_variant	PASS	0.197674
TCGA-2X-A9D5-01A	PLEKHH1	chr14	67578081	67578081	C	T	p.S878F	missense_variant	PASS	0.211864
TCGA-2X-A9D5-01A	HEXDC	chr17	82419797	82419797	G	A		5_prime_UTR_variant	PASS	0.191589
TCGA-2X-A9D5-01A	TPGS2	chr18	36798426	36798426	A	C		intron_variant	PASS	0.333333
TCGA-2X-A9D5-01A	ERCC1	chr19	45416835	45416835	C	A	p.L196F	missense_variant	PASS	0.127273
TCGA-2X-A9D5-01A	KIR2DL4	chr19	54813292	54813292	G	T		intron_variant	PASS	0.263158
TCGA-2X-A9D5-01A	APOBEC3G	chr22	39080141	39080141	C	-		intron_variant	PASS	0.137931
TCGA-2G-AAFV-01A	ACADM	chr1	75762740	75762740	C	G	p.H415D	missense_variant	PASS	0.156069
TCGA-2G-AAFV-01A	TRIP12	chr2	229804228	229804228	C	G	p.X809_splice	splice_acceptor_variant	PASS	0.147321
TCGA-2G-AAFV-01A	CAND2	chr3	12815161	12815161	G	A	p.D343N	missense_variant	PASS	0.191919
TCGA-2G-AAFV-01A	ARMC8	chr3	138223725	138223725	C	T	p.L143L	synonymous_variant	PASS	0.159091
TCGA-2G-AAFV-01A	KCTD8	chr4	44447866	44447866	C	G	p.V220L	missense_variant	PASS	0.4
TCGA-2G-AAFV-01A	JADE1	chr4	128867902	128867902	G	T	p.R517L	missense_variant	PASS	0.189655
TCGA-2G-AAFV-01A	ULBP2	chr6	149946428	149946428	A	T	p.S136C	missense_variant	PASS	0.129032
TCGA-2G-AAFV-01A	SKAP2	chr7	26864533	26864533	A	T		5_prime_UTR_variant	PASS	0.222222
TCGA-2G-AAFV-01A	KIAA1324L	chr7	86947848	86947848	A	C	p.S129A	missense_variant	PASS	0.246154
TCGA-2G-AAFV-01A	ARFGEF1	chr8	67296604	67296604	G	A	p.L156F	missense_variant	PASS	0.227848
TCGA-2G-AAFV-01A	ZFP41	chr8	143262024	143262024	T	C		3_prime_UTR_variant	PASS	0.384615
TCGA-2G-AAFV-01A	SLC1A2	chr11	35418956	35418956	G	A	p.T4M	missense_variant	PASS	0.265152
TCGA-2G-AAFV-01A	DDX12P	chr12	9425569	9425569	C	G		non_coding_transcript_exon_variant;non_coding_transcript_variant	PASS	0.163488
TCGA-2G-AAFV-01A	C12orf40	chr12	39682700	39682700	A	G	p.Y259C	missense_variant	PASS	0.241379
TCGA-2G-AAFV-01A	LRRK2	chr12	40363520	40363520	C	T	p.L2383F	missense_variant	PASS	0.230088
TCGA-2G-AAFV-01A	GPR182	chr12	56996559	56996559	T	A		3_prime_UTR_variant	PASS	0.25
TCGA-2G-AAFV-01A	RALGAPA1	chr14	35725125	35725126	CT	-	p.R588Sfs*56	frameshift_variant	PASS	0.133333
TCGA-2G-AAFV-01A	PKD1L3	chr16	71970064	71970064	A	C	p.C665W	missense_variant	PASS	0.353846
TCGA-2G-AAFV-01A	MAG	chr19	35309988	35309988	G	A	p.R449H	missense_variant	PASS	0.161765
TCGA-2G-AAFV-01A	PDYN	chr20	1980834	1980834	T	G	p.K85T	missense_variant	PASS	0.333333
TCGA-2G-AAFV-01A	TOP1	chr20	41123238	41123254	ACCCAGCGGGAGAAGTT	-	p.T747Cfs*5	frameshift_variant	PASS	0.17284
TCGA-2G-AAKL-01A	MYCN	chr2	15945857	15945857	C	A	p.N385K	missense_variant	PASS	0.243478
TCGA-2G-AAKL-01A	GALNT15	chr3	16175077	16175077	G	A		5_prime_UTR_variant	PASS	0.4
TCGA-2G-AAKL-01A	CHST2	chr3	143121018	143121018	C	T	p.L68F	missense_variant	PASS	0.186667
TCGA-2G-AAKL-01A	LRBA	chr4	150908434	150908434	T	G	p.S465R	missense_variant	PASS	0.329843
TCGA-2G-AAKL-01A	TENM3	chr4	182688220	182688220	G	A	p.R697H	missense_variant	PASS	0.350877
TCGA-2G-AAKL-01A	TNXB	chr6	32056066	32056066	G	A	p.S2751L	missense_variant	PASS	0.269841
TCGA-2G-AAKL-01A	SCIN	chr7	12604533	12604533	G	C	p.G179A	missense_variant	PASS	0.160714
TCGA-2G-AAKL-01A	YKT6	chr7	44201205	44201205	G	A	p.D24N	missense_variant	PASS	0.205556
TCGA-2G-AAKL-01A	OR2A2	chr7	144109848	144109848	G	C	p.R89T	missense_variant	PASS	0.179724
TCGA-2G-AAKL-01A	RP1L1	chr8	10606969	10606969	C	T	p.A2377T	missense_variant	PASS	0.191176
TCGA-2G-AAKL-01A	STC1	chr8	23844877	23844885	TGTTGAAGT	-	p.D210_R213delinsG	inframe_deletion	PASS	0.128049
TCGA-2G-AAKL-01A	STC1	chr8	23844888	23844893	GCTCGT	-	p.R208_A209del	inframe_deletion	PASS	0.136646
TCGA-2G-AAKL-01A	VPS13B	chr8	99467566	99467566	C	G	p.R1200G	missense_variant	PASS	0.162651
TCGA-2G-AAKL-01A	SLC52A2	chr8	144360115	144360115	C	A	p.A208D	missense_variant	PASS	0.235849
TCGA-2G-AAKL-01A	ZBTB43	chr9	126835219	126835220	-	A		3_prime_UTR_variant	PASS	0.10219
TCGA-2G-AAKL-01A	ARID5B	chr10	61940353	61940359	AACCCTA	-	p.L151Vfs*24	frameshift_variant	PASS	0.473684
TCGA-2G-AAKL-01A	KNTC1	chr12	122572936	122572936	G	A	p.X674_splice	splice_acceptor_variant	PASS	0.328947
TCGA-2G-AAKL-01A	PPP1R36	chr14	64587355	64587355	G	A	p.M291I	missense_variant	PASS	0.22619
TCGA-2G-AAKL-01A	CHD6	chr20	41404597	41404597	T	C	p.N2715S	missense_variant	PASS	0.236641
TCGA-2G-AAKL-01A	MORC3	chr21	36320196	36320196	C	T		5_prime_UTR_variant	PASS	0.444444
TCGA-2G-AAKL-01A	ARVCF	chr22	19971942	19971942	G	A	p.R909W	missense_variant	PASS	0.391304
TCGA-2G-AAM2-01A	MFN2	chr1	12013194	12013195	-	A		3_prime_UTR_variant	PASS	0.210526
TCGA-2G-AAM2-01A	DDX59	chr1	200649196	200649196	C	G	p.V449L	missense_variant	PASS	0.280822
TCGA-2G-AAM2-01A	GCKR	chr2	27507241	27507241	G	A	p.R358Q	missense_variant	PASS	0.27451
TCGA-2G-AAM2-01A	RAD54L2	chr3	51660108	51660108	G	A	p.M1133I	missense_variant	PASS	0.242188
TCGA-2G-AAM2-01A	MUC4	chr3	195779136	195779136	G	A	p.T4148T	synonymous_variant	PASS	0.179487
TCGA-2G-AAM2-01A	PKHD1	chr6	51747996	51747996	G	A	p.A3207V	missense_variant	PASS	0.282051
TCGA-2G-AAM2-01A	ARMC2	chr6	108953347	108953347	G	A	p.T637T	synonymous_variant	PASS	0.4
TCGA-2G-AAM2-01A	KATNA1	chr6	149597504	149597504	T	C		splice_region_variant;intron_variant	PASS	0.27957
TCGA-2G-AAM2-01A	GRM8	chr7	126439028	126439028	A	G		3_prime_UTR_variant	PASS	0.264706
TCGA-2G-AAM2-01A	ZNF398	chr7	149166183	149166183	C	G	p.S149C	missense_variant	PASS	0.259843
TCGA-2G-AAM2-01A	OTUD1	chr10	23440370	23440370	C	T	p.R305W	missense_variant	PASS	0.216216
TCGA-2G-AAM2-01A	KRT72	chr12	52591506	52591506	G	T	p.A307A	synonymous_variant	PASS	0.293478
TCGA-2G-AAM2-01A	ANAPC5	chr12	121337336	121337336	C	T	p.K238K	synonymous_variant	PASS	0.5625
TCGA-2G-AAM2-01A	MAPK1IP1L	chr14	55062656	55062656	C	T	p.T19T	synonymous_variant	PASS	0.38806
TCGA-2G-AALO-01A	BCL2L15	chr1	113886591	113886591	G	A	p.N65N	synonymous_variant	PASS	0.101695
TCGA-2G-AALO-01A	HMCN1	chr1	186086329	186086329	G	A	p.G2990S	missense_variant	PASS	0.285714
TCGA-2G-AALO-01A	MUC4	chr3	195782722	195782722	G	A	p.A2953V	missense_variant	PASS	0.111111
TCGA-2G-AALO-01A	RBAK-RBAKDN	chr7	4985071	4985071	G	A		5_prime_UTR_variant	PASS	0.155844
TCGA-2G-AALO-01A	TNKS	chr8	9766395	9766395	A	-	p.H1237Pfs*18	frameshift_variant	PASS	0.175439
TCGA-2G-AALO-01A	NFIB	chr9	14116326	14116326	T	A		intron_variant	PASS	0.282051
TCGA-2G-AALO-01A	FAM74A1	chr9	39371280	39371280	G	C		non_coding_transcript_exon_variant;non_coding_transcript_variant	PASS	0.5
TCGA-2G-AALO-01A	PGA3	chr11	61203598	61203598	C	A	p.L12I	missense_variant	PASS	0.514286
TCGA-2G-AALO-01A	SNX20	chr16	50673945	50673945	C	A	p.V138L	missense_variant	PASS	0.216216
TCGA-2G-AALO-01A	TM9SF4	chr20	32109719	32109719	T	C		5_prime_UTR_variant	PASS	0.176471
TCGA-ZM-AA06-01A	CHCHD6	chr3	126852691	126852691	C	T	p.D152D	synonymous_variant	PASS	0.32
TCGA-ZM-AA06-01A	ATR	chr3	142468010	142468010	A	G	p.M2204T	missense_variant	PASS	0.428571
TCGA-ZM-AA06-01A	TP63	chr3	189880147	189880147	C	G		intron_variant	PASS	0.25
TCGA-ZM-AA06-01A	MUC4	chr3	195781703	195781703	C	G	p.D3293H	missense_variant	PASS	0.263158
TCGA-ZM-AA06-01A	IRX2	chr5	2749689	2749689	C	T	p.A116A	synonymous_variant	PASS	0.297872
TCGA-ZM-AA06-01A	NIPBL	chr5	37051652	37051653	AT	-		intron_variant	PASS	0.267606
TCGA-ZM-AA06-01A	DMGDH	chr5	79051359	79051359	T	G	p.R225R	synonymous_variant	PASS	0.319588
TCGA-ZM-AA06-01A	PPARGC1B	chr5	149847705	149847705	A	-		3_prime_UTR_variant	PASS	0.25
TCGA-ZM-AA06-01A	NDST1	chr5	150535713	150535715	CCA	-	p.T423del	inframe_deletion	PASS	0.25974
TCGA-ZM-AA06-01A	SPATA31A1	chr9	39361727	39361727	T	C	p.L1321P	missense_variant	PASS	0.3
TCGA-ZM-AA06-01A	UBQLN1	chr9	83680024	83680024	T	-	p.A156Qfs*3	frameshift_variant	PASS	0.202703
TCGA-ZM-AA06-01A	UBQLN1	chr9	83680025	83680025	C	A	p.G154V	missense_variant	PASS	0.211268
TCGA-ZM-AA06-01A	CBL	chr11	119278508	119278508	A	G	p.X410_splice	splice_acceptor_variant	PASS	0.518987
TCGA-ZM-AA06-01A	BAZ2A	chr12	56602020	56602020	T	C	p.Q1201Q	synonymous_variant	PASS	0.163043
TCGA-ZM-AA06-01A	ABHD13	chr13	108232110	108232110	A	-		3_prime_UTR_variant	PASS	0.436782
TCGA-ZM-AA06-01A	TMEM253	chr14	21101320	21101320	C	G		5_prime_UTR_variant	PASS	0.202532
TCGA-ZM-AA06-01A	ZWILCH	chr15	66505398	66505398	C	G		splice_region_variant;intron_variant	PASS	0.190476
TCGA-ZM-AA06-01A	IFT140	chr16	1584407	1584407	T	C	p.K390R	missense_variant	PASS	0.227273
TCGA-ZM-AA06-01A	PLIN5	chr19	4529144	4529144	G	A	p.A150V	missense_variant	PASS	0.3125
TCGA-ZM-AA06-01A	PLIN5	chr19	4529145	4529145	C	A	p.A150S	missense_variant	PASS	0.306306
TCGA-ZM-AA06-01A	ZNF146	chr19	36236785	36236785	C	T	p.L115L	synonymous_variant	PASS	0.158537
TCGA-ZM-AA06-01A	FAM98C	chr19	38408859	38408859	C	T	p.R343C	missense_variant	PASS	0.232143
TCGA-ZM-AA06-01A	CELSR1	chr22	46367797	46367797	C	T	p.G2671R	missense_variant	PASS	0.222222
TCGA-ZM-AA06-01A	DMD	chrX	32645014	32645014	C	A	p.E367*	stop_gained	PASS	0.425743
TCGA-ZM-AA06-01A	HUWE1	chrX	53559023	53559023	C	T	p.W2651*	stop_gained	PASS	0.421769
TCGA-ZM-AA06-01A	FGD1	chrX	54449666	54449666	T	A	p.N714I	missense_variant	PASS	0.34
TCGA-2G-AAKO-01A	ZFX	chrX	24210656	24210656	C	T	p.H566H	synonymous_variant	PASS	0.121212
TCGA-2G-AAKO-01A	DDX3X	chrX	41345547	41345548	-	G		frameshift_variant;splice_region_variant	PASS	0.128342
TCGA-2G-AAKO-01A	KLHL4	chrX	87669600	87669600	G	-		3_prime_UTR_variant	PASS	0.181818
TCGA-2G-AAH2-01A	ATP8B2	chr1	154348928	154348928	G	T	p.G1161V	missense_variant	PASS	0.352941
TCGA-2G-AAH2-01A	COL3A1	chr2	189004261	189004261	C	T	p.A943V	missense_variant	PASS	0.368201
TCGA-2G-AAH2-01A	MUC4	chr3	195778910	195778910	G	A	p.P4224S	missense_variant	PASS	0.10989
TCGA-2G-AAH2-01A	MUC4	chr3	195780864	195780864	G	T	p.T3572T	synonymous_variant	PASS	0.3125
TCGA-2G-AAH2-01A	MUC4	chr3	195782682	195782682	A	G	p.T2966T	synonymous_variant	PASS	0.16
TCGA-2G-AAH2-01A	MUC4	chr3	195782714	195782714	C	T	p.G2956S	missense_variant	PASS	0.193548
TCGA-2G-AAH2-01A	TAAR2	chr6	132624217	132624217	T	-	p.K20Rfs*45	frameshift_variant;splice_region_variant	PASS	0.315789
TCGA-2G-AAH2-01A	PAXIP1	chr7	154946724	154946724	G	A	p.S1004S	synonymous_variant	PASS	0.232558
TCGA-2G-AAH2-01A	RECK	chr9	36123176	36123176	T	-		3_prime_UTR_variant	PASS	0.2
TCGA-2G-AAH2-01A	AC215219.2	chr12	17513	17513	A	C		non_coding_transcript_exon_variant;non_coding_transcript_variant	PASS	0.5
TCGA-2G-AAH2-01A	CASC5	chr15	40657138	40657138	A	T	p.H2220L	missense_variant	PASS	0.221649
TCGA-2G-AAH2-01A	NCOR1	chr17	16070341	16070341	G	A	p.S1446F	missense_variant	PASS	0.324841
TCGA-2G-AAH2-01A	MED1	chr17	39415085	39415085	G	A	p.Y480Y	synonymous_variant	PASS	0.292994
TCGA-2G-AAH2-01A	TRMU	chr22	46353766	46353766	G	C	p.X258_splice	splice_acceptor_variant	PASS	0.278195
TCGA-2G-AAKH-01A	SFN	chr1	26864331	26864332	GT	-		3_prime_UTR_variant	PASS	0.128571
TCGA-2G-AAKH-01A	LYST	chr1	235709230	235709230	C	T	p.R3335H	missense_variant	PASS	0.128655
TCGA-2G-AAKH-01A	DYNC2LI1	chr2	43795915	43795915	C	T	p.P178L	missense_variant	PASS	0.104478
TCGA-2G-AAKH-01A	USP34	chr2	61339601	61339601	T	C	p.T861A	missense_variant	PASS	0.12357
TCGA-2G-AAKH-01A	ETAA1	chr2	67403853	67403853	C	T	p.P391S	missense_variant	PASS	0.131868
TCGA-2G-AAKH-01A	WDR5B	chr3	122416018	122416019	CT	-		5_prime_UTR_variant	PASS	0.21875
TCGA-2G-AAKH-01A	P2RY13	chr3	151328087	151328087	T	G	p.K323N	missense_variant	PASS	0.214286
TCGA-2G-AAKH-01A	IRX4	chr5	1879619	1879619	C	T	p.T207T	synonymous_variant	PASS	0.107527
TCGA-2G-AAKH-01A	PCDHGA4	chr5	141356269	141356269	C	G	p.Q388E	missense_variant	PASS	0.184615
TCGA-2G-AAKH-01A	GEMIN5	chr5	154901435	154901435	C	T	p.C973Y	missense_variant	PASS	0.130435
TCGA-2G-AAKH-01A	LAMA2	chr6	128883251	128883251	G	A	p.P2P	synonymous_variant	PASS	0.163265
TCGA-2G-AAKH-01A	PCLO	chr7	82826647	82826647	G	A	p.T4786I	missense_variant	PASS	0.101449
TCGA-2G-AAKH-01A	SSPO	chr7	149786109	149786109	G	T	p.G1090W	missense_variant	PASS	0.107143
TCGA-2G-AAKH-01A	ADGRA2	chr8	37831529	37831529	G	A	p.E347K	missense_variant	PASS	0.191489
TCGA-2G-AAKH-01A	ZBTB43	chr9	126833904	126833904	G	A	p.E465E	synonymous_variant	PASS	0.4
TCGA-2G-AAKH-01A	SHOC2	chr10	110964416	110964416	T	C	p.S20P	missense_variant	PASS	0.393939
TCGA-2G-AAKH-01A	TACC2	chr10	122195069	122195069	C	A	p.T1955N	missense_variant	PASS	0.22807
TCGA-2G-AAKH-01A	GPC6	chr13	94027870	94027870	G	C	p.D285H	missense_variant	PASS	0.101695
TCGA-2G-AAKH-01A	SETD3	chr14	99412957	99412957	G	-	p.N281Kfs*3	frameshift_variant	PASS	0.105263
TCGA-2G-AAKH-01A	MAPK6	chr15	52061424	52061424	C	T	p.P331S	missense_variant	PASS	0.282895
TCGA-2G-AAKH-01A	CIRH1A	chr16	69143372	69143372	T	A	p.S241T	missense_variant	PASS	0.113636
TCGA-2G-AAKH-01A	DENND1C	chr19	6476875	6476875	G	T	p.T220T	synonymous_variant	PASS	0.153846
TCGA-2G-AAKH-01A	MAGEB4	chrX	30243098	30243098	T	C	p.V321V	synonymous_variant	PASS	0.133333
TCGA-2G-AAKH-01A	PHKA1	chrX	72609646	72609646	G	T	p.P862T	missense_variant	PASS	0.255639
TCGA-2G-AAKH-01A	RGAG1	chrX	110451866	110451866	G	A	p.G417R	missense_variant	PASS	0.132353
TCGA-2G-AAKH-01A	XIAP	chrX	123907045	123907045	G	T	p.C453F	missense_variant	PASS	0.157609
TCGA-2G-AAH3-01A	MTHFR	chr1	11789517	11789517	C	G		3_prime_UTR_variant	PASS	0.219178
TCGA-2G-AAH3-01A	NASP	chr1	45607486	45607486	C	T	p.A192V	missense_variant	PASS	0.246914
TCGA-2G-AAH3-01A	ERICH3	chr1	74573084	74573084	G	C	p.P876A	missense_variant	PASS	0.191489
TCGA-2G-AAH3-01A	CCDC18	chr1	93180764	93180764	G	A		intron_variant	PASS	0.32381
TCGA-2G-AAH3-01A	VCAM1	chr1	100720614	100720614	A	T	p.N68I	missense_variant	PASS	0.254438
TCGA-2G-AAH3-01A	VHL	chr3	10141769	10141769	A	T		5_prime_UTR_variant	PASS	0.25
TCGA-2G-AAH3-01A	KIT	chr4	54736498	54736498	G	C	p.A829P	missense_variant;splice_region_variant	PASS	0.318841
TCGA-2G-AAH3-01A	SNX25	chr4	185310810	185310810	C	A	p.S282R	missense_variant	PASS	0.273333
TCGA-2G-AAH3-01A	MAP1B	chr5	72193897	72193897	C	G	p.A181G	missense_variant	PASS	0.257576
TCGA-2G-AAH3-01A	MSX2	chr5	174729360	174729360	G	C	p.R194T	missense_variant	PASS	0.15493
TCGA-2G-AAH3-01A	LRFN2	chr6	40392890	40392890	C	A	p.A475S	missense_variant	PASS	0.265306
TCGA-2G-AAH3-01A	PBOV1	chr6	138218122	138218122	C	A	p.G92C	missense_variant	PASS	0.179641
TCGA-2G-AAH3-01A	KPNA7	chr7	99195310	99195310	G	A	p.P105S	missense_variant	PASS	0.133333
TCGA-2G-AAH3-01A	LRRTM3	chr10	66927106	66927106	T	A	p.L64I	missense_variant	PASS	0.171875
TCGA-2G-AAH3-01A	ATP8A2	chr13	25862338	25862338	G	A	p.W1038*	stop_gained	PASS	0.397849
TCGA-2G-AAH3-01A	EMC9	chr14	24139129	24139129	G	T	p.Q170K	missense_variant	PASS	0.184685
TCGA-2G-AAH3-01A	BMP4	chr14	53949837	53949837	C	T		3_prime_UTR_variant	PASS	0.307692
TCGA-2G-AAH3-01A	BAHD1	chr15	40459484	40459484	G	T	p.Q340H	missense_variant	PASS	0.214815
TCGA-2G-AAH3-01A	BAHD1	chr15	40459485	40459485	G	T	p.E341*	stop_gained	PASS	0.212121
TCGA-2G-AAH3-01A	MAN2C1	chr15	75364586	75364586	C	T	p.E168K	missense_variant	PASS	0.1625
TCGA-2G-AAH3-01A	EARS2	chr16	23529621	23529621	G	A	p.C411C	synonymous_variant	PASS	0.289474
TCGA-2G-AAH3-01A	CCDC178	chr18	33333283	33333283	G	C	p.A257G	missense_variant	PASS	0.28972
TCGA-2G-AAH3-01A	NETO1	chr18	72865602	72865603	-	A		intron_variant	PASS	0.231405
TCGA-2G-AAH3-01A	RAB11B	chr19	8402717	8402717	T	C		intron_variant	PASS	0.736842
TCGA-2G-AAH3-01A	VPS16	chr20	2863338	2863338	C	G	p.Y472*	stop_gained	PASS	0.21519
TCGA-2G-AAH3-01A	UBE2NL	chrX	143884458	143884458	G	T		non_coding_transcript_exon_variant;non_coding_transcript_variant	PASS	0.461039
TCGA-2G-AAH3-01A	MAGEA1	chrX	153183522	153183523	-	T		3_prime_UTR_variant	PASS	0.101266
TCGA-2G-AAKG-01A	RPL5	chr1	92833643	92833644	AG	-	p.D59Yfs*53	frameshift_variant	PASS	0.323529
TCGA-2G-AAKG-01A	DCLRE1B	chr1	113905668	113905668	T	A	p.F28I	missense_variant	PASS	0.149254
TCGA-2G-AAKG-01A	HIST2H3PS2	chr1	143904628	143904628	G	C		downstream_gene_variant	PASS	0.11194
TCGA-2G-AAKG-01A	BRINP2	chr1	177280485	177280485	C	T	p.L437L	synonymous_variant	PASS	0.21875
TCGA-2G-AAKG-01A	KIDINS220	chr2	8778958	8778958	T	C	p.N851S	missense_variant	PASS	0.25
TCGA-2G-AAKG-01A	NEB	chr2	151627618	151627618	C	T	p.D3107N	missense_variant	PASS	0.189394
TCGA-2G-AAKG-01A	CASR	chr3	122283994	122283994	C	T	p.R680R	synonymous_variant	PASS	0.382114
TCGA-2G-AAKG-01A	EBF1	chr5	158731136	158731136	T	C	p.D353G	missense_variant	PASS	0.411765
TCGA-2G-AAKG-01A	GPNMB	chr7	23246866	23246867	TC	-	p.Y5Lfs*15	frameshift_variant	PASS	0.290909
TCGA-2G-AAKG-01A	SEPT7	chr7	35904427	35904427	T	-		3_prime_UTR_variant	PASS	0.5
TCGA-2G-AAKG-01A	MTPN	chr7	135929761	135929762	-	T		3_prime_UTR_variant	PASS	0.125
TCGA-2G-AAKG-01A	ZFHX4	chr8	76863429	76863429	G	A	p.D3239N	missense_variant	PASS	0.21519
TCGA-2G-AAKG-01A	C9orf47	chr9	88995566	88995566	A	-		3_prime_UTR_variant	PASS	0.142857
TCGA-2G-AAKG-01A	FAM21A	chr10	50132874	50132874	C	T	p.P1319S	missense_variant	PASS	0.299065
TCGA-2G-AAKG-01A	DISP2	chr15	40364517	40364517	G	A	p.R192R	synonymous_variant	PASS	0.436364
TCGA-2G-AAKG-01A	MYEF2	chr15	48158011	48158011	T	C	p.K323E	missense_variant	PASS	0.222222
TCGA-2G-AAKG-01A	ZNF592	chr15	84783645	84783645	A	C	p.K324Q	missense_variant	PASS	0.214286
TCGA-2G-AAKG-01A	ZNF592	chr15	84784173	84784173	C	A	p.P500T	missense_variant	PASS	0.203704
TCGA-2G-AAKG-01A	MYH8	chr17	10406119	10406119	G	A	p.A785V	missense_variant	PASS	0.22
TCGA-2G-AAKG-01A	SYMPK	chr19	45842330	45842330	G	C	p.A336G	missense_variant	PASS	0.235294
TCGA-2G-AAKG-01A	RPL13A	chr19	49490891	49490905	GCGGCCTTACCTGTG	-		intron_variant	PASS	0.2
TCGA-2G-AAKG-01A	PI4KAP2	chr22	21492040	21492040	C	-		upstream_gene_variant	PASS	0.2
TCGA-2G-AAKG-01A	SELO	chr22	50216977	50216977	G	A	p.R565Q	missense_variant	PASS	0.297297
TCGA-YU-A90W-01A	EPB41	chr1	28987683	28987683	A	G	p.L82L	synonymous_variant	PASS	0.125364
TCGA-YU-A90W-01A	TPR	chr1	186314022	186314022	C	T	p.V2347V	synonymous_variant	PASS	0.147368
TCGA-YU-A90W-01A	GPR39	chr2	132417210	132417210	G	A	p.Q56Q	synonymous_variant	PASS	0.125
TCGA-YU-A90W-01A	KCNE4	chr2	223053901	223053901	T	C		3_prime_UTR_variant	PASS	0.231343
TCGA-YU-A90W-01A	RBM15B	chr3	51395695	51395695	G	A		3_prime_UTR_variant	PASS	0.337662
TCGA-YU-A90W-01A	PARP14	chr3	122701568	122701568	A	G	p.K1005R	missense_variant	PASS	0.190083
TCGA-YU-A90W-01A	MGARP	chr4	139266508	139266508	T	-		3_prime_UTR_variant	PASS	0.25
TCGA-YU-A90W-01A	PITX1	chr5	135028845	135028845	C	G	p.S293S	synonymous_variant	PASS	0.28
TCGA-YU-A90W-01A	COBL	chr7	51029139	51029139	C	A	p.G653C	missense_variant	PASS	0.333333
TCGA-YU-A90W-01A	ZNF277	chr7	112340901	112340901	G	A	p.V347I	missense_variant	PASS	0.222798
TCGA-YU-A90W-01A	ERICH1	chr8	692586	692586	G	A	p.R66*	stop_gained	PASS	0.206107
TCGA-YU-A90W-01A	CCSER2	chr10	84372064	84372064	G	A	p.G338R	missense_variant	PASS	0.154639
TCGA-YU-A90W-01A	LMNTD2	chr11	557032	557032	C	T	p.R260Q	missense_variant	PASS	0.137931
TCGA-YU-A90W-01A	DCDC1	chr11	30915694	30915694	C	A	p.S264I	missense_variant	PASS	0.276786
TCGA-YU-A90W-01A	FKBP4	chr12	2799167	2799167	G	C	p.L198L	synonymous_variant	PASS	0.18
TCGA-YU-A90W-01A	USP12	chr13	27089943	27089944	AG	-	p.L225Vfs*3	frameshift_variant	PASS	0.171271
TCGA-YU-A90W-01A	NUSAP1	chr15	41332909	41332909	C	A		5_prime_UTR_variant	PASS	0.321839
TCGA-YU-A90W-01A	ATP2A1	chr16	28903149	28903149	T	A	p.X954_splice	splice_donor_variant	PASS	0.255319
TCGA-YU-A90W-01A	PRDM7	chr16	90058302	90058302	C	G	p.G489A	missense_variant	PASS	0.340909
TCGA-YU-A90W-01A	RABEP1	chr17	5308764	5308764	T	C	p.L35L	synonymous_variant	PASS	0.138889
TCGA-YU-A90W-01A	CRYBA1	chr17	29254483	29254483	A	-		3_prime_UTR_variant	PASS	0.238095
TCGA-YU-A90W-01A	LRRC37BP1	chr17	30633355	30633363	GAACAGAAT	-		non_coding_transcript_exon_variant;non_coding_transcript_variant	PASS	0.113333
TCGA-YU-A90W-01A	CDK12	chr17	39471594	39471597	ACTC	-	p.H589Qfs*20	frameshift_variant	PASS	0.306452
TCGA-YU-A90W-01A	KRT19	chr17	41524201	41524201	G	A	p.T297I	missense_variant	PASS	0.25
TCGA-YU-A90W-01A	ZNF85	chr19	20949346	20949346	A	T	p.I278L	missense_variant	PASS	0.147727
TCGA-YU-A90W-01A	KLK11	chr19	51023139	51023139	T	C	p.T217A	missense_variant	PASS	0.107438
TCGA-YU-A90W-01A	PI4KAP2	chr22	21492040	21492040	C	-		upstream_gene_variant	PASS	0.109375
TCGA-YU-A90W-01A	CHRDL1	chrX	110681502	110681502	T	C	p.H371R	missense_variant	PASS	0.465753
TCGA-2G-AAG5-01A	FUCA1	chr1	23868272	23868272	C	G	p.G5G	synonymous_variant	PASS	0.15
TCGA-2G-AAG5-01A	ADAMTSL4	chr1	150553735	150553735	C	A	p.P248P	synonymous_variant	PASS	0.432432
TCGA-2G-AAG5-01A	ANTXR2	chr4	80018962	80018962	G	A	p.S294L	missense_variant	PASS	0.348958
TCGA-2G-AAG5-01A	BASP1	chr5	17276738	17276739	-	AC		3_prime_UTR_variant	PASS	0.102564
TCGA-2G-AAG5-01A	ANKHD1-EIF4EBP3	chr5	140441055	140441055	C	G	p.L276V	missense_variant	PASS	0.12
TCGA-2G-AAG5-01A	RBM27	chr5	146286114	146286114	A	-		3_prime_UTR_variant	PASS	0.210526
TCGA-2G-AAG5-01A	SPDL1	chr5	169601682	169601682	G	A		intron_variant	PASS	0.414634
TCGA-2G-AAG5-01A	TNXB	chr6	32069794	32069794	C	T	p.L1782L	synonymous_variant	PASS	0.307692
TCGA-2G-AAG5-01A	AGR3	chr7	16878585	16878585	A	G	p.L12L	synonymous_variant	PASS	0.40625
TCGA-2G-AAG5-01A	GPR37	chr7	124746613	124746613	T	C	p.N585S	missense_variant	PASS	0.466667
TCGA-2G-AAG5-01A	AGAP7P	chr10	46131074	46131074	C	T		non_coding_transcript_exon_variant;non_coding_transcript_variant	PASS	0.263158
TCGA-2G-AAG5-01A	DBX1	chr11	20159271	20159271	T	C	p.Q130R	missense_variant	PASS	0.152542
TCGA-2G-AAG5-01A	DBX1	chr11	20159272	20159272	G	T	p.Q130K	missense_variant	PASS	0.152542
TCGA-2G-AAG5-01A	ROBO3	chr11	124871073	124871073	G	A	p.A365T	missense_variant	PASS	0.36
TCGA-2G-AAG5-01A	FAM169B	chr15	98439713	98439713	T	A	p.D166V	missense_variant	PASS	0.3
TCGA-2G-AAG5-01A	MIR6859-4	chr16	17326	17326	G	A		upstream_gene_variant	PASS	0.192308
TCGA-2G-AAG5-01A	SRCAP	chr16	30724045	30724046	-	T	p.A1542Gfs*306	frameshift_variant	PASS	0.27907
TCGA-2G-AAG5-01A	C16orf78	chr16	49396517	49396517	G	C	p.E163D	missense_variant	PASS	0.266234
TCGA-2G-AAG5-01A	BBS2	chr16	56501054	56501056	AAC	-		intron_variant	PASS	0.186047
TCGA-2G-AAG5-01A	AZU1	chr19	831856	831857	-	CCGGGA	p.G249_P250dup	inframe_insertion	PASS	0.302752
TCGA-2G-AAG5-01A	ASNA1	chr19	12747561	12747561	G	A	p.R295H	missense_variant	PASS	0.409091
TCGA-2G-AAG5-01A	PAF1	chr19	39389379	39389379	G	A	p.Q122*	stop_gained	PASS	0.380282
TCGA-2G-AAG5-01A	SOX12	chr20	328569	328570	-	A		3_prime_UTR_variant	PASS	0.1875
TCGA-2G-AAG5-01A	LAS1L	chrX	65533630	65533631	-	AGCA	p.Y115Afs*40	frameshift_variant	PASS	0.142857
TCGA-2G-AAM3-01A	DENND1B	chr1	197735767	197735767	G	C		intron_variant	PASS	0.341463
TCGA-2G-AAM3-01A	DNAJC27	chr2	24951510	24951510	T	C	p.K191K	synonymous_variant	PASS	0.149254
TCGA-2G-AAM3-01A	XDH	chr2	31397717	31397717	C	T	p.R149H	missense_variant	PASS	0.125
TCGA-2G-AAM3-01A	ZNF638	chr2	71380222	71380225	AACA	-	p.N756Kfs*3	frameshift_variant;splice_region_variant	PASS	0.22807
TCGA-2G-AAM3-01A	PGAP1	chr2	196926480	196926480	G	C	p.P46R	missense_variant	PASS	0.182353
TCGA-2G-AAM3-01A	GRID2	chr4	93085080	93085081	CG	-	p.A111Hfs*29	frameshift_variant	PASS	0.339286
TCGA-2G-AAM3-01A	MIER3	chr5	56923475	56923475	C	T	p.V436I	missense_variant	PASS	0.142857
TCGA-2G-AAM3-01A	FAM150A	chr8	52565172	52565172	G	A	p.P29S	missense_variant	PASS	0.107143
TCGA-2G-AAM3-01A	SETX	chr9	132295968	132295968	G	C	p.L2004V	missense_variant	PASS	0.521127
TCGA-2G-AAM3-01A	VWF	chr12	6018552	6018552	G	A	p.D1622D	synonymous_variant	PASS	0.10119
TCGA-2G-AAM3-01A	ZDHHC17	chr12	76815875	76815875	G	A	p.L209L	synonymous_variant	PASS	0.278431
TCGA-2G-AAM3-01A	KL	chr13	33063878	33063878	G	A	p.G911R	missense_variant	PASS	0.189655
TCGA-2G-AAM3-01A	C14orf159	chr14	91188979	91188979	C	T	p.A330V	missense_variant	PASS	0.179487
TCGA-2G-AAM3-01A	BDKRB2	chr14	96240720	96240720	G	A	p.R131H	missense_variant	PASS	0.204545
TCGA-2G-AAM3-01A	HERC1	chr15	63643496	63643496	T	C	p.I3747V	missense_variant	PASS	0.300813
TCGA-2G-AAM3-01A	IRX6	chr16	55329253	55329253	G	T	p.A425A	synonymous_variant	PASS	0.192308
TCGA-2G-AAM3-01A	CRLF3	chr17	30796234	30796234	C	T	p.V177I	missense_variant	PASS	0.222222
TCGA-2G-AAM3-01A	ATAD5	chr17	30835832	30835832	G	T	p.S584I	missense_variant	PASS	0.126214
TCGA-2G-AAM3-01A	ATP1A3	chr19	41970526	41970526	G	A	p.D760D	synonymous_variant	PASS	0.289855
TCGA-2G-AAM3-01A	WFDC2	chr20	45471269	45471269	G	A		intron_variant	PASS	0.396226
TCGA-2G-AAM3-01A	UBE2C	chr20	45813289	45813289	T	A		intron_variant	PASS	0.259259
TCGA-2G-AAM3-01A	ARFGEF2	chr20	48972420	48972420	G	C	p.C507S	missense_variant	PASS	0.125
TCGA-2G-AAM3-01A	WDR4	chr21	42853725	42853725	C	T	p.L273L	synonymous_variant	PASS	0.133333
TCGA-2G-AAM3-01A	RBMX	chrX	136872494	136872494	G	A		downstream_gene_variant	PASS	0.444444
TCGA-2G-AAFZ-01A	SOX11	chr2	5700435	5700435	G	-		3_prime_UTR_variant	PASS	0.0101695
TCGA-2G-AAFZ-01A	CYS1	chr2	10058852	10058852	C	T		3_prime_UTR_variant	PASS	0.118644
TCGA-2G-AAFZ-01A	EGR4	chr2	73291873	73291873	T	A	p.T452S	missense_variant	PASS	0.6
TCGA-2G-AAFZ-01A	NFE2L2	chr2	177233050	177233051	-	T		intron_variant	PASS	0.238095
TCGA-2G-AAFZ-01A	TRIP12	chr2	229785756	229785756	C	T	p.X1623_splice	splice_donor_variant	PASS	0.536232
TCGA-2G-AAFZ-01A	WNT5A	chr3	55470116	55470116	G	A	p.I373I	synonymous_variant	PASS	0.108333
TCGA-2G-AAFZ-01A	EPHA3	chr3	89431345	89431345	G	C	p.A778P	missense_variant	PASS	0.509804
TCGA-2G-AAFZ-01A	RAB28	chr4	13484307	13484307	C	G		5_prime_UTR_variant	PASS	0.368421
TCGA-2G-AAFZ-01A	SLC30A9	chr4	41990695	41990695	G	C	p.W15S	missense_variant	PASS	0.473684
TCGA-2G-AAFZ-01A	TDRD6	chr6	46691972	46691972	G	A	p.G1282R	missense_variant	PASS	0.190789
TCGA-2G-AAFZ-01A	AP5Z1	chr7	4790807	4790807	C	T	p.P691P	synonymous_variant	PASS	0.22
TCGA-2G-AAFZ-01A	GS1-124K5.12	chr7	66573396	66573396	C	A		non_coding_transcript_exon_variant;non_coding_transcript_variant	PASS	0.196429
TCGA-2G-AAFZ-01A	SPAG1	chr8	100194333	100194333	T	G		intron_variant	PASS	0.361809
TCGA-2G-AAFZ-01A	HTR3B	chr11	113904972	113904972	C	A	p.I13I	synonymous_variant	PASS	0.432836
TCGA-2G-AAFZ-01A	C1S	chr12	7067640	7067640	T	G		splice_region_variant;intron_variant	PASS	0.313433
TCGA-2G-AAFZ-01A	PPFIA2	chr12	81367124	81367124	T	A	p.E510V	missense_variant	PASS	0.219388
TCGA-2G-AAFZ-01A	TM9SF2	chr13	99540737	99540737	G	T	p.A284A	synonymous_variant	PASS	0.472868
TCGA-2G-AAFZ-01A	ADPGK	chr15	72756126	72756126	G	A		intron_variant	PASS	0.444444
TCGA-2G-AAFZ-01A	NFATC3	chr16	68085714	68085714	G	A	p.E11E	synonymous_variant	PASS	0.4
TCGA-2G-AAFZ-01A	TMEM102	chr17	7436520	7436520	G	C	p.E181Q	missense_variant	PASS	0.423913
TCGA-2G-AAFZ-01A	SIGLEC9	chr19	51125732	51125732	C	T	p.S186F	missense_variant	PASS	0.377778
TCGA-2G-AAFZ-01A	RBM39	chr20	35713060	35713060	G	A	p.A378V	missense_variant	PASS	0.384615
TCGA-2G-AAFZ-01A	RBBP8NL	chr20	62412715	62412716	-	GT	p.T596Rfs*43	frameshift_variant	PASS	0.268293
TCGA-2G-AAFZ-01A	SLC5A3	chr21	34104695	34104695	G	T		3_prime_UTR_variant	PASS	0.278351
TCGA-2G-AAFZ-01A	TTC28	chr22	28163119	28163119	C	T	p.A472T	missense_variant	PASS	0.44
TCGA-2G-AAFZ-01A	TTC28	chr22	28163120	28163120	A	G	p.A471A	synonymous_variant	PASS	0.469388
TCGA-2G-AAFZ-01A	UTP14A	chrX	129926038	129926038	C	T	p.D623D	synonymous_variant	PASS	0.393258
TCGA-2G-AAGP-01A	SCN7A	chr2	166456880	166456880	T	A	p.E427V	missense_variant	PASS	0.166667
TCGA-2G-AAGP-01A	UBR3	chr2	170082014	170082015	-	T		3_prime_UTR_variant	PASS	0.194444
TCGA-2G-AAGP-01A	SMARCAL1	chr2	216464643	216464643	C	T	p.A706V	missense_variant	PASS	0.148148
TCGA-2G-AAGP-01A	HIVEP2	chr6	142769998	142769998	T	C	p.S1581G	missense_variant	PASS	0.195652
TCGA-2G-AAGP-01A	MMD2	chr7	4959160	4959160	G	C		5_prime_UTR_variant	PASS	0.692308
TCGA-2G-AAGP-01A	CREB5	chr7	28507736	28507736	G	A	p.R97Q	missense_variant;splice_region_variant	PASS	0.177419
TCGA-2G-AAGP-01A	VWC2	chr7	49775990	49775990	G	C	p.P185P	synonymous_variant	PASS	0.227273
TCGA-2G-AAGP-01A	ADAMTS20	chr12	43377544	43377544	A	G	p.F1606L	missense_variant	PASS	0.176991
TCGA-2G-AAGP-01A	ARID4A	chr14	58366143	58366143	C	G	p.P1146A	missense_variant	PASS	0.203125
TCGA-2G-AAGP-01A	LRRK1	chr15	101015377	101015377	T	A	p.G528G	synonymous_variant	PASS	0.24
TCGA-2G-AAGP-01A	HN1L	chr16	1698930	1698930	C	G	p.P169A	missense_variant	PASS	0.148148
TCGA-2G-AAGP-01A	RNF126P1	chr17	57045779	57045779	A	C		non_coding_transcript_exon_variant;non_coding_transcript_variant	PASS	0.105263
TCGA-2G-AAGP-01A	KATNAL2	chr18	47058240	47058240	T	C	p.M113T	missense_variant	PASS	0.181818
TCGA-2G-AAGP-01A	ZNF555	chr19	2853174	2853174	G	A	p.C370Y	missense_variant	PASS	0.121212
TCGA-2G-AAGP-01A	ADGRL1	chr19	14162915	14162915	G	A	p.R301C	missense_variant	PASS	0.190476
TCGA-2G-AAGP-01A	CHERP	chr19	16525296	16525296	C	T	p.E563K	missense_variant	PASS	0.176471
TCGA-2G-AAGP-01A	NDRG3	chr20	36656508	36656508	G	A	p.Q295*	stop_gained	PASS	0.313333
TCGA-2G-AAGP-01A	ZMYND8	chr20	47246120	47246120	G	A	p.G704G	synonymous_variant	PASS	0.158228
TCGA-2G-AAGP-01A	KREMEN1	chr22	29125306	29125306	A	G	p.N172S	missense_variant	PASS	0.220588
TCGA-2G-AAGP-01A	CFAP47	chrX	36073188	36073188	A	C	p.S1420S	synonymous_variant	PASS	0.493711
TCGA-VF-A8A8-01A	SKI	chr1	2304386	2304386	C	T	p.S523L	missense_variant	PASS	0.469388
TCGA-VF-A8A8-01A	TMEM82	chr1	15743176	15743176	G	A	p.T106T	synonymous_variant	PASS	0.225806
TCGA-VF-A8A8-01A	NUAK2	chr1	205305258	205305258	T	A	p.H255L	missense_variant	PASS	0.142857
TCGA-VF-A8A8-01A	SNRNP200	chr2	96275037	96275037	G	C	p.A2129G	missense_variant	PASS	0.316239
TCGA-VF-A8A8-01A	LRP1B	chr2	140536638	140536638	T	C	p.T2529A	missense_variant	PASS	0.378378
TCGA-VF-A8A8-01A	OR5H1	chr3	98133612	98133612	A	C	p.L305F	missense_variant	PASS	0.162602
TCGA-VF-A8A8-01A	GABRA4	chr4	46992843	46992843	G	A	p.R64C	missense_variant	PASS	0.372263
TCGA-VF-A8A8-01A	UCP1	chr4	140562326	140562326	C	T	p.A226T	missense_variant	PASS	0.216981
TCGA-VF-A8A8-01A	NDST1	chr5	150553275	150553275	T	G	p.Y864*	stop_gained	PASS	0.486842
TCGA-VF-A8A8-01A	STK10	chr5	172093914	172093914	C	A	p.S351I	missense_variant	PASS	0.48227
TCGA-VF-A8A8-01A	HIST1H1C	chr6	26056374	26056374	G	C	p.P19A	missense_variant	PASS	0.354545
TCGA-VF-A8A8-01A	MURC	chr9	100578533	100578533	C	T	p.F130F	synonymous_variant	PASS	0.101604
TCGA-VF-A8A8-01A	LARP4B	chr10	825082	825091	AGGAGAGGAT	-	p.S487Vfs*2	frameshift_variant	PASS	0.285714
TCGA-VF-A8A8-01A	LARP4B	chr10	825102	825105	CTGG	-	p.P482Afs*9	frameshift_variant	PASS	0.388889
TCGA-VF-A8A8-01A	FAM21A	chr10	50110198	50110198	C	G	p.A656G	missense_variant	PASS	0.126168
TCGA-VF-A8A8-01A	ANK3	chr10	60055885	60055885	T	C	p.K4280E	missense_variant	PASS	0.519231
TCGA-VF-A8A8-01A	PDLIM1	chr10	95238104	95238104	A	G	p.F271L	missense_variant	PASS	0.45614
TCGA-VF-A8A8-01A	IFT46	chr11	118544745	118544745	C	T		3_prime_UTR_variant	PASS	0.5625
TCGA-VF-A8A8-01A	PDE3A	chr12	20616295	20616295	C	G	p.T445T	synonymous_variant	PASS	0.11284
TCGA-VF-A8A8-01A	CALCOCO1	chr12	53723718	53723718	C	T	p.V109M	missense_variant	PASS	0.190184
TCGA-VF-A8A8-01A	GRK1	chr13	113671567	113671567	C	T	p.A299V	missense_variant	PASS	0.294118
TCGA-VF-A8A8-01A	ZNF208	chr19	21974101	21974101	C	T	p.K311K	synonymous_variant	PASS	0.494737
TCGA-VF-A8A8-01A	PCIF1	chr20	45946254	45946254	G	T	p.V495L	missense_variant	PASS	0.181818
TCGA-VF-A8A8-01A	NHS	chrX	17732189	17732189	G	A	p.D1540N	missense_variant	PASS	0.412651
TCGA-VF-A8A8-01A	WNK3	chrX	54259333	54259333	T	C	p.V681V	synonymous_variant	PASS	0.311828
TCGA-2G-AAGK-01A	HORMAD1	chr1	150703363	150703363	G	A	p.L327F	missense_variant	PASS	0.285714
TCGA-2G-AAGK-01A	WDR33	chr2	127704618	127704618	A	-		3_prime_UTR_variant	PASS	0.136364
TCGA-2G-AAGK-01A	TTN	chr2	178634444	178634444	C	A	p.D12472Y	missense_variant	PASS	0.2
TCGA-2G-AAGK-01A	KANSL1L	chr2	210153862	210153864	TTC	-	p.R240del	inframe_deletion	PASS	0.233333
TCGA-2G-AAGK-01A	MUC4	chr3	195782483	195782483	C	T	p.A3033T	missense_variant	PASS	0.135135
TCGA-2G-AAGK-01A	ZNF322	chr6	26659523	26659523	C	T		5_prime_UTR_variant	PASS	0.181818
TCGA-2G-AAGK-01A	SBNO1	chr12	123345554	123345554	G	C	p.T85S	missense_variant	PASS	0.260274
TCGA-2G-AAGK-01A	SACS	chr13	23332060	23332060	C	G	p.G3939A	missense_variant	PASS	0.452632
TCGA-2G-AAGK-01A	LACTB	chr15	63122678	63122678	G	A	p.D134N	missense_variant	PASS	0.245455
TCGA-2G-AAGK-01A	CTRB2	chr16	75205984	75205984	G	A	p.T55T	synonymous_variant	PASS	0.545455
TCGA-2G-AAGK-01A	NFATC2	chr20	51432596	51432596	G	T	p.F731L	missense_variant	PASS	0.137931
TCGA-XE-A9SE-01A	LDLRAP1	chr1	25553955	25553955	C	T	p.T41M	missense_variant	PASS	0.269841
TCGA-XE-A9SE-01A	KCND3	chr1	111982031	111982031	C	T	p.A232A	synonymous_variant	PASS	0.22
TCGA-XE-A9SE-01A	TGFBRAP1	chr2	105269655	105269655	T	C	p.K675E	missense_variant	PASS	0.272727
TCGA-XE-A9SE-01A	QRICH1	chr3	49056983	49056983	T	A	p.Y406F	missense_variant	PASS	0.134831
TCGA-XE-A9SE-01A	PIK3CA	chr3	179203765	179203765	T	A	p.N345K	missense_variant	PASS	0.296296
TCGA-XE-A9SE-01A	SCARB2	chr4	76169957	76169957	G	C	p.H341Q	missense_variant	PASS	0.12
TCGA-XE-A9SE-01A	XPO5	chr6	43523490	43523490	G	A		3_prime_UTR_variant	PASS	0.315789
TCGA-XE-A9SE-01A	PKD1L1	chr7	47908094	47908094	G	A	p.S462F	missense_variant	PASS	0.125
TCGA-XE-A9SE-01A	ZNF277	chr7	112286913	112286914	-	AGTCC	p.G47Vfs*8	frameshift_variant	PASS	0.173333
TCGA-XE-A9SE-01A	TAS2R20	chr12	10997496	10997497	CT	-	p.S127Cfs*32	frameshift_variant	PASS	0.138298
TCGA-XE-A9SE-01A	TUBA1A	chr12	49185848	49185848	G	C	p.P173R	missense_variant	PASS	0.179894
TCGA-XE-A9SE-01A	GRIP1	chr12	66444659	66444659	C	T	p.E538K	missense_variant	PASS	0.174825
TCGA-XE-A9SE-01A	PDP2	chr16	66887225	66887225	C	T		3_prime_UTR_variant	PASS	0.2
TCGA-XE-A9SE-01A	EVPL	chr17	76007712	76007713	AT	-	p.Y1831*	frameshift_variant	PASS	0.311111
TCGA-2G-AALF-01A	OSCP1	chr1	36422802	36422802	A	T	p.Y249N	missense_variant	PASS	0.204545
TCGA-2G-AALF-01A	C1orf132	chr1	207819124	207819124	C	A		non_coding_transcript_exon_variant;non_coding_transcript_variant	PASS	0.162162
TCGA-2G-AALF-01A	LAMB3	chr1	209626015	209626016	CA	-	p.C536*	stop_gained;frameshift_variant	PASS	0.343434
TCGA-2G-AALF-01A	NEB	chr2	151525252	151525252	C	T	p.V5694I	missense_variant	PASS	0.261364
TCGA-2G-AALF-01A	GPANK1	chr6	31663932	31663932	G	A	p.L183F	missense_variant	PASS	0.4375
TCGA-2G-AALF-01A	ARID1B	chr6	156778874	156778874	A	C	p.G315G	synonymous_variant	PASS	0.35
TCGA-2G-AALF-01A	ITGB8	chr7	20367116	20367116	T	G	p.V106V	synonymous_variant	PASS	0.247619
TCGA-2G-AALF-01A	POR	chr7	75985755	75985755	C	G	p.F525L	missense_variant	PASS	0.164557
TCGA-2G-AALF-01A	PUS7	chr7	105465352	105465352	G	A	p.P530S	missense_variant	PASS	0.181818
TCGA-2G-AALF-01A	NLRP6	chr11	281495	281495	C	T	p.P587P	synonymous_variant	PASS	0.272727
TCGA-2G-AALF-01A	TECTA	chr11	121158100	121158100	A	G	p.D1522G	missense_variant	PASS	0.742857
TCGA-2G-AALF-01A	LRP1	chr12	57206480	57206480	G	A	p.E3866E	synonymous_variant	PASS	0.560976
TCGA-2G-AALF-01A	KLF13	chr15	31327758	31327758	G	C	p.S182S	synonymous_variant	PASS	0.259259
TCGA-2G-AALF-01A	MC1R	chr16	89919584	89919584	G	A	p.R109Q	missense_variant	PASS	0.170732
TCGA-2G-AALF-01A	PEMT	chr17	17577016	17577016	G	A		5_prime_UTR_variant	PASS	0.309524
TCGA-2G-AALF-01A	ATAD5	chr17	30837211	30837211	A	C	p.K658T	missense_variant	PASS	0.202247
TCGA-2G-AALF-01A	KRTAP4-6	chr17	41139882	41139882	G	A	p.S202S	synonymous_variant	PASS	0.384236
TCGA-2G-AALF-01A	LRRC46	chr17	47836799	47836799	G	A	p.R215R	synonymous_variant	PASS	0.272727
TCGA-2G-AALF-01A	TNRC6C	chr17	78079408	78079408	A	G	p.N1075S	missense_variant	PASS	0.2625
TCGA-2G-AALF-01A	APOC1	chr19	44914882	44914882	C	T		5_prime_UTR_variant	PASS	0.217391
TCGA-2G-AALF-01A	H1F0	chr22	37806397	37806397	G	A		3_prime_UTR_variant	PASS	0.125
TCGA-2G-AALF-01A	CACNA1I	chr22	39659118	39659118	T	G	p.X777_splice	splice_donor_variant	PASS	0.136364
TCGA-2G-AALF-01A	RPS6KA6	chrX	84106416	84106416	A	G	p.S438S	synonymous_variant	PASS	0.457447
TCGA-SN-A84Y-01A	EIF4G3	chr1	20807371	20807371	G	C	p.T1569R	missense_variant	PASS	0.127854
TCGA-SN-A84Y-01A	SPZ1	chr5	80321076	80321076	C	G	p.V287V	synonymous_variant	PASS	0.267361
TCGA-SN-A84Y-01A	PCLO	chr7	82953378	82953378	T	G	p.K2525N	missense_variant	PASS	0.294737
TCGA-SN-A84Y-01A	CTNND1	chr11	57805916	57805920	TATCA	-	p.Y588Sfs*38	frameshift_variant	PASS	0.337838
TCGA-SN-A84Y-01A	PHC1	chr12	8933193	8933193	C	G	p.P579R	missense_variant	PASS	0.126437
TCGA-SN-A84Y-01A	TMEM132D	chr12	129700147	129700147	C	G	p.G211R	missense_variant	PASS	0.161765
TCGA-SN-A84Y-01A	SRCAP	chr16	30737670	30737670	C	T	p.P2544S	missense_variant	PASS	0.262626
TCGA-SN-A84Y-01A	C17orf104	chr17	44666645	44666648	CTAA	-	p.N246Vfs*34	frameshift_variant	PASS	0.240876
TCGA-SN-A84Y-01A	DNMT1	chr19	10149924	10149924	C	A	p.A754A	synonymous_variant	PASS	0.411765
TCGA-2G-AAL5-01A	ZYG11A	chr1	52877735	52877737	CTT	-	p.F533del	inframe_deletion	PASS	0.251969
TCGA-2G-AAL5-01A	LRRC8B	chr1	89592846	89592846	A	T	p.N739Y	missense_variant	PASS	0.221311
TCGA-2G-AAL5-01A	ASTN1	chr1	176884351	176884351	T	A	p.K1072*	stop_gained	PASS	0.256944
TCGA-2G-AAL5-01A	SOX13	chr1	204123149	204123149	G	T	p.R391L	missense_variant	PASS	0.617391
TCGA-2G-AAL5-01A	MAL	chr2	95053585	95053586	-	A		3_prime_UTR_variant	PASS	0.235294
TCGA-2G-AAL5-01A	MERTK	chr2	112003189	112003189	T	C	p.X596_splice	splice_donor_variant	PASS	0.26087
TCGA-2G-AAL5-01A	NT5DC4	chr2	112722757	112722757	C	T	p.C145C	synonymous_variant	PASS	0.353535
TCGA-2G-AAL5-01A	GNL3	chr3	52687379	52687380	AG	-	p.R70Afs*2	frameshift_variant	PASS	0.270531
TCGA-2G-AAL5-01A	MUC4	chr3	195783853	195783853	G	A	p.P2576L	missense_variant	PASS	0.170455
TCGA-2G-AAL5-01A	SPACA1	chr6	88048105	88048105	C	A	p.T67N	missense_variant	PASS	0.311111
TCGA-2G-AAL5-01A	FAM126A	chr7	22976702	22976702	G	A	p.A174V	missense_variant	PASS	0.262626
TCGA-2G-AAL5-01A	MTERF3	chr8	96251066	96251066	G	A	p.P173S	missense_variant	PASS	0.266667
TCGA-2G-AAL5-01A	KANK1	chr9	745199	745199	G	A	p.T1341T	synonymous_variant	PASS	0.44
TCGA-2G-AAL5-01A	NUTM2A	chr10	87228622	87228622	C	T	p.L248F	missense_variant	PASS	0.307692
TCGA-2G-AAL5-01A	CFAP43	chr10	104232303	104232303	C	A		5_prime_UTR_variant	PASS	0.454545
TCGA-2G-AAL5-01A	ATG2A	chr11	64895383	64895383	C	A	p.L1829L	synonymous_variant	PASS	0.45098
TCGA-2G-AAL5-01A	CNTN5	chr11	99844959	99844959	C	T	p.P129S	missense_variant	PASS	0.238095
TCGA-2G-AAL5-01A	KRT85	chr12	52365167	52365167	G	A	p.R142C	missense_variant	PASS	0.188235
TCGA-2G-AAL5-01A	RITA1	chr12	113191697	113191697	G	A	p.T230T	synonymous_variant	PASS	0.278351
TCGA-2G-AAL5-01A	GLT1D1	chr12	128983068	128983068	T	C	p.L340P	missense_variant	PASS	0.333333
TCGA-2G-AAL5-01A	ATP6V0D1	chr16	67439132	67439132	G	A	p.R219C	missense_variant	PASS	0.461538
TCGA-2G-AAL5-01A	PKD1L2	chr16	81130516	81130516	C	T	p.E1996K	missense_variant	PASS	0.482143
TCGA-2G-AAL5-01A	PAFAH1B1	chr17	2681785	2681786	GT	-	p.W407Gfs*21	frameshift_variant	PASS	0.333333
TCGA-2G-AAL5-01A	RAB12	chr18	8609902	8609902	A	T	p.M59L	missense_variant	PASS	0.465116
TCGA-2G-AAL5-01A	DNM2	chr19	10797397	10797397	C	G		intron_variant	PASS	0.277778
TCGA-2G-AAL5-01A	CCDC124	chr19	17943774	17943774	C	A		3_prime_UTR_variant	PASS	0.283333
TCGA-2G-AAL5-01A	ZNF565	chr19	36182824	36182831	TGTCGTGT	-	p.T419Sfs*11	frameshift_variant	PASS	0.271429
TCGA-2G-AAL5-01A	ZNF565	chr19	36182832	36182832	G	C	p.L418L	synonymous_variant	PASS	0.267606
TCGA-2G-AAL5-01A	PNMAL2	chr19	46494271	46494271	C	T	p.A399T	missense_variant	PASS	0.290323
TCGA-2G-AAL5-01A	FLNA	chrX	154355022	154355022	C	G	p.V1674L	missense_variant	PASS	0.421569
TCGA-2G-AAHC-01A	CDK11A	chr1	1725387	1725387	C	T		upstream_gene_variant	PASS	0.162362
TCGA-2G-AAHC-01A	HACL1	chr3	15591657	15591657	G	A	p.S84F	missense_variant	PASS	0.130841
TCGA-2G-AAHC-01A	NISCH	chr3	52488302	52488302	A	G	p.N937S	missense_variant	PASS	0.225806
TCGA-2G-AAHC-01A	HIST1H3PS1	chr6	26322150	26322150	G	C		non_coding_transcript_exon_variant;non_coding_transcript_variant	PASS	0.16
TCGA-2G-AAHC-01A	THAP5	chr7	108564337	108564337	G	T	p.L348I	missense_variant	PASS	0.103093
TCGA-2G-AAHC-01A	DNAJC5B	chr8	66100034	66100034	T	C		3_prime_UTR_variant	PASS	0.166667
TCGA-2G-AAHC-01A	COL14A1	chr8	120197835	120197835	C	T	p.P206L	missense_variant	PASS	0.139535
TCGA-2G-AAHC-01A	ZEB1	chr10	31319186	31319186	A	G		5_prime_UTR_variant	PASS	0.166667
TCGA-2G-AAHC-01A	HMGB1	chr13	30461272	30461272	A	G		3_prime_UTR_variant	PASS	0.285714
TCGA-2G-AAHC-01A	GOLGA6L6	chr15	20534419	20534419	A	G	p.M672T	missense_variant	PASS	0.190476
TCGA-2G-AAHC-01A	CCDC102B	chr18	68836805	68836805	G	T	p.Q14H	missense_variant	PASS	0.157895
TCGA-2G-AAHC-01A	PRRG1	chrX	37453371	37453371	A	G	p.D136G	missense_variant	PASS	0.224299
TCGA-XE-AAO6-01A	PTPRF	chr1	43591429	43591429	G	A	p.A469A	synonymous_variant	PASS	0.1875
TCGA-XE-AAO6-01A	CPT2	chr1	53211229	53211230	GA	-	p.E519Afs*8	frameshift_variant	PASS	0.329268
TCGA-XE-AAO6-01A	WDR78	chr1	66847505	66847505	G	A	p.R424C	missense_variant	PASS	0.191489
TCGA-XE-AAO6-01A	NRAS	chr1	114713908	114713908	T	C	p.Q61R	missense_variant	PASS	0.178161
TCGA-XE-AAO6-01A	SHE	chr1	154489076	154489078	CTT	-	p.K333del	inframe_deletion	PASS	0.140741
TCGA-XE-AAO6-01A	MSTO1	chr1	155615672	155615672	T	G		downstream_gene_variant	PASS	0.163043
TCGA-XE-AAO6-01A	KIRREL	chr1	157993711	157993711	C	G	p.S12C	missense_variant	PASS	0.148
TCGA-XE-AAO6-01A	RAB3GAP2	chr1	220167650	220167650	C	T	p.K944K	synonymous_variant	PASS	0.178771
TCGA-XE-AAO6-01A	KIF3C	chr2	25980376	25980376	G	C	p.Y514*	stop_gained	PASS	0.139785
TCGA-XE-AAO6-01A	SRSF7	chr2	38749054	38749056	AAG	-		intron_variant	PASS	0.1375
TCGA-XE-AAO6-01A	MYL1	chr2	210303612	210303612	G	A		intron_variant	PASS	0.117647
TCGA-XE-AAO6-01A	USP13	chr3	179721464	179721464	G	C	p.Q321H	missense_variant	PASS	0.188482
TCGA-XE-AAO6-01A	KLC4	chr6	43066323	43066323	G	A	p.A197T	missense_variant	PASS	0.213115
TCGA-XE-AAO6-01A	HERPUD2	chr7	35634422	35634423	-	T	p.A317Sfs*7	frameshift_variant	PASS	0.147887
TCGA-XE-AAO6-01A	PITRM1	chr10	3147902	3147902	C	T		intron_variant	PASS	0.191489
TCGA-XE-AAO6-01A	CACNA1C	chr12	2677791	2677791	A	C	p.D1720A	missense_variant	PASS	0.104869
TCGA-XE-AAO6-01A	AQR	chr15	34969640	34969640	G	A		5_prime_UTR_variant	PASS	0.184211
TCGA-XE-AAO6-01A	PDXDC2P	chr16	70039080	70039081	-	T		intron_variant;non_coding_transcript_variant	PASS	0.263158
TCGA-XE-AAO6-01A	DHRS7C	chr17	9780026	9780026	G	A	p.P94S	missense_variant	PASS	0.184211
TCGA-XE-AAO6-01A	CD320	chr19	8302957	8302957	C	T	p.G176R	missense_variant	PASS	0.244444
TCGA-XE-AAO6-01A	ZNF429	chr19	21505751	21505751	G	A		5_prime_UTR_variant	PASS	0.170213
TCGA-XE-AAO6-01A	SPECC1L	chr22	24322111	24322111	A	T	p.I377I	synonymous_variant	PASS	0.183099
TCGA-XY-A8S3-01B	MAP3K6	chr1	27359888	27359888	G	T	p.H763Q	missense_variant	PASS	0.114754
TCGA-XY-A8S3-01B	PRPF38B	chr1	108699519	108699520	AG	-	p.E383Afs*12	frameshift_variant	PASS	0.28
TCGA-XY-A8S3-01B	SOX11	chr2	5695959	5695959	G	C		3_prime_UTR_variant	PASS	0.108911
TCGA-XY-A8S3-01B	ALPPL2	chr2	232408831	232408831	C	T	p.F328F	synonymous_variant	PASS	0.25
TCGA-XY-A8S3-01B	NEK10	chr3	27284639	27284639	G	C	p.N659K	missense_variant	PASS	0.265957
TCGA-XY-A8S3-01B	TREML4	chr6	41228831	41228831	A	T	p.S61C	missense_variant	PASS	0.344262
TCGA-XY-A8S3-01B	ECT2L	chr6	138854106	138854108	GAA	-	p.E386del	inframe_deletion	PASS	0.261905
TCGA-XY-A8S3-01B	CBWD3	chr9	68247761	68247761	A	G		intron_variant	PASS	0.140351
TCGA-XY-A8S3-01B	WDR34	chr9	128635655	128635655	G	A		splice_region_variant;intron_variant	PASS	0.884615
TCGA-XY-A8S3-01B	NRXN2	chr11	64607949	64607949	C	T	p.T1462T	synonymous_variant	PASS	0.916667
TCGA-XY-A8S3-01B	CEP290	chr12	88130563	88130563	G	C	p.N166K	missense_variant;splice_region_variant	PASS	0.206897
TCGA-XY-A8S3-01B	IGHM	chr14	105854372	105854372	T	C	p.M591V	missense_variant	PASS	0.125
TCGA-YU-AA61-01A	KIF1B	chr1	10334603	10334603	G	A	p.R1003Q	missense_variant	PASS	0.222222
TCGA-YU-AA61-01A	NUCKS1	chr1	205718229	205718237	TTTTTTTTC	-		3_prime_UTR_variant	PASS	0.111111
TCGA-YU-AA61-01A	PGBD2	chr1	248916895	248916895	C	G	p.A104G	missense_variant	PASS	0.269841
TCGA-YU-AA61-01A	EBF1	chr5	159099589	159099589	T	-		5_prime_UTR_variant	PASS	0.103896
TCGA-YU-AA61-01A	GABRA1	chr5	161850832	161850832	T	C	p.S8P	missense_variant	PASS	0.166667
TCGA-YU-AA61-01A	ARPC1B	chr7	99394026	99394026	C	T		splice_region_variant;intron_variant	PASS	0.26087
TCGA-YU-AA61-01A	FAM122A	chr9	68781747	68781747	T	-		3_prime_UTR_variant	PASS	0.125
TCGA-YU-AA61-01A	KIAA1279	chr10	69000471	69000471	A	C	p.A158A	synonymous_variant	PASS	0.291667
TCGA-YU-AA61-01A	EXOSC1	chr10	97445774	97445774	C	T	p.S35S	synonymous_variant	PASS	0.285714
TCGA-YU-AA61-01A	PGR	chr11	101062623	101062623	T	A	p.Q679L	missense_variant	PASS	0.120879
TCGA-YU-AA61-01A	POTEM	chr14	18973062	18973062	C	T	p.A222V	missense_variant	PASS	0.333333
TCGA-YU-AA61-01A	CLTC	chr17	59644429	59644429	A	G	p.I66V	missense_variant	PASS	0.25
TCGA-YU-AA61-01A	SCAF1	chr19	49645412	49645412	G	A	p.X56_splice	splice_donor_variant	PASS	0.182482
TCGA-YU-AA61-01A	GPR173	chrX	53077999	53078000	TC	-		3_prime_UTR_variant	PASS	0.113636
TCGA-XE-AANJ-01A	MAPKAPK2	chr1	206732123	206732123	G	C		intron_variant	PASS	0.168317
TCGA-XE-AANJ-01A	ASXL2	chr2	25753534	25753534	C	T	p.S381N	missense_variant;splice_region_variant	PASS	0.173333
TCGA-XE-AANJ-01A	RGPD4	chr2	107872270	107872270	G	T	p.G1422G	synonymous_variant	PASS	0.223684
TCGA-XE-AANJ-01A	STAT1	chr2	190978898	190978898	C	T	p.A611T	missense_variant	PASS	0.215686
TCGA-XE-AANJ-01A	CHST2	chr3	143121521	143121521	C	T	p.S235S	synonymous_variant	PASS	0.197674
TCGA-XE-AANJ-01A	MUC4	chr3	195779688	195779688	A	G	p.G3964G	synonymous_variant	PASS	0.112676
TCGA-XE-AANJ-01A	MUC4	chr3	195782159	195782159	T	C	p.S3141G	missense_variant	PASS	0.191781
TCGA-XE-AANJ-01A	KLHL2	chr4	165279359	165279359	G	C		intron_variant	PASS	0.258278
TCGA-XE-AANJ-01A	SOWAHA	chr5	132815808	132815809	-	T		3_prime_UTR_variant	PASS	0.134615
TCGA-XE-AANJ-01A	PTK7	chr6	43132431	43132431	C	T	p.D324D	synonymous_variant	PASS	0.22549
TCGA-XE-AANJ-01A	ZNF462	chr9	106927717	106927717	C	A	p.Q1269K	missense_variant	PASS	0.710526
TCGA-XE-AANJ-01A	PLCE1	chr10	94227384	94227384	C	T	p.H630Y	missense_variant	PASS	0.210145
TCGA-XE-AANJ-01A	ZNF469	chr16	88435518	88435518	G	C	p.G2655A	missense_variant	PASS	0.4
TCGA-XE-AANJ-01A	MAG	chr19	35299682	35299682	G	T	p.E182*	stop_gained	PASS	0.194444
TCGA-XE-AANJ-01A	LIPE	chr19	42408279	42408279	C	A	p.G488V	missense_variant	PASS	0.255814
TCGA-XE-AANJ-01A	UQCC1	chr20	35303994	35303994	T	A	p.K281*	stop_gained	PASS	0.234234
TCGA-XE-AANJ-01A	IL17RA	chr22	17108881	17108881	G	A	p.S554S	synonymous_variant	PASS	0.16
TCGA-2G-AALX-01A	MRTO4	chr1	19251590	19251590	G	C		5_prime_UTR_variant	PASS	0.219178
TCGA-2G-AALX-01A	RGS4	chr1	163073622	163073622	G	A	p.E126E	splice_region_variant;synonymous_variant	PASS	0.237705
TCGA-2G-AALX-01A	CCR9	chr3	45901542	45901542	G	A	p.A252T	missense_variant	PASS	0.3
TCGA-2G-AALX-01A	ECT2L	chr6	138902529	138902529	C	T	p.P873S	missense_variant	PASS	0.3
TCGA-2G-AALX-01A	TRAF3	chr14	102889606	102889606	G	A	p.S233N	missense_variant	PASS	0.175439
TCGA-2G-AALX-01A	FANCI	chr15	89281215	89281215	G	A	p.S476N	missense_variant	PASS	0.27673
TCGA-2G-AALX-01A	IKZF3	chr17	39766025	39766025	G	A	p.P432L	missense_variant	PASS	0.329897
TCGA-2G-AALX-01A	FCGBP	chr19	39893057	39893057	C	T	p.G2104R	missense_variant	PASS	0.2
TCGA-2G-AALX-01A	HRC	chr19	49154623	49154623	G	A	p.A205A	synonymous_variant	PASS	0.283019
TCGA-2G-AALX-01A	SPATA25	chr20	45886697	45886697	G	T	p.P168P	synonymous_variant	PASS	0.293103
TCGA-ZM-AA0B-01A	ATP13A2	chr1	16986004	16986004	G	A		3_prime_UTR_variant	PASS	0.225
TCGA-ZM-AA0B-01A	C1orf56	chr1	151048216	151048225	GCTTCCCAGT	-	p.L124Rfs*14	frameshift_variant	PASS	0.517857
TCGA-ZM-AA0B-01A	ATP6V1C2	chr2	10768756	10768756	C	T	p.T139M	missense_variant	PASS	0.159091
TCGA-ZM-AA0B-01A	C5orf24	chr5	134858855	134858855	T	-		3_prime_UTR_variant	PASS	0.306452
TCGA-ZM-AA0B-01A	SLC25A27	chr6	46653298	46653298	G	C	p.A36P	missense_variant;splice_region_variant	PASS	0.190476
TCGA-ZM-AA0B-01A	RBM33	chr7	155763952	155763952	G	T	p.G1040G	synonymous_variant	PASS	0.252747
TCGA-ZM-AA0B-01A	MAPK15	chr8	143721851	143721851	G	A	p.G477S	missense_variant	PASS	0.314286
TCGA-ZM-AA0B-01A	NAA35	chr9	85986591	85986592	-	T		intron_variant	PASS	0.214286
TCGA-ZM-AA0B-01A	NUCB2	chr11	17331433	17331433	C	G		3_prime_UTR_variant	PASS	0.132479
TCGA-ZM-AA0B-01A	KCNH5	chr14	62981145	62981145	A	G	p.I223I	synonymous_variant	PASS	0.184211
TCGA-ZM-AA0B-01A	FUT8	chr14	65561755	65561755	C	T	p.A64A	synonymous_variant	PASS	0.113636
TCGA-ZM-AA0B-01A	EIF2B2	chr14	75009136	75009136	A	G	p.Y335C	missense_variant	PASS	0.254717
TCGA-ZM-AA0B-01A	ARL2BP	chr16	57249800	57249800	C	T	p.L81L	synonymous_variant	PASS	0.122449
TCGA-ZM-AA0B-01A	VPS25	chr17	42773465	42773466	-	GGCTACTACGAT	p.A2_M3insTTMA	5_prime_UTR_variant	PASS	0.127273
TCGA-ZM-AA0B-01A	HELZ	chr17	67122971	67122971	G	C	p.P1210R	missense_variant;splice_region_variant	PASS	0.179775
TCGA-ZM-AA0B-01A	ZNF653	chr19	11487142	11487142	G	A	p.C396C	synonymous_variant	PASS	0.369565
TCGA-ZM-AA0B-01A	DDX17	chr22	38499494	38499494	C	G	p.E148D	missense_variant	PASS	0.189474
TCGA-ZM-AA0B-01A	ACOT9	chrX	23721960	23721960	G	A	p.P161L	missense_variant	PASS	0.267857
TCGA-2G-AALW-01A	LRRC41	chr1	46303322	46303322	T	A	p.M1?	start_lost	PASS	0.290323
TCGA-2G-AALW-01A	SLAMF8	chr1	159830051	159830051	T	G	p.F76V	missense_variant	PASS	0.393617
TCGA-2G-AALW-01A	EPAS1	chr2	46376714	46376714	G	A	p.A404T	missense_variant	PASS	0.233766
TCGA-2G-AALW-01A	POTEE	chr2	131218412	131218412	G	C	p.E4Q	missense_variant	PASS	0.297101
TCGA-2G-AALW-01A	ALPPL2	chr2	232408962	232408962	C	A	p.R345R	synonymous_variant	PASS	0.458333
TCGA-2G-AALW-01A	CLOCK	chr4	55453680	55453680	A	G	p.V376A	missense_variant	PASS	0.381295
TCGA-2G-AALW-01A	PF4V1	chr4	73853402	73853402	C	G	p.R14G	missense_variant	PASS	0.425
TCGA-2G-AALW-01A	TRPC3	chr4	121910351	121910351	T	C	p.E532G	missense_variant	PASS	0.346154
TCGA-2G-AALW-01A	SMARCA5	chr4	143550030	143550033	TTGA	-	p.I1008Kfs*7	frameshift_variant	PASS	0.306667
TCGA-2G-AALW-01A	GLRB	chr4	157136499	157136499	A	G	p.K110E	missense_variant	PASS	0.429688
TCGA-2G-AALW-01A	FCHSD1	chr5	141646655	141646655	C	A	p.R331L	missense_variant	PASS	0.28125
TCGA-2G-AALW-01A	FCHSD1	chr5	141646656	141646656	G	T	p.R331S	missense_variant	PASS	0.3
TCGA-2G-AALW-01A	MTRF1L	chr6	153002533	153002533	C	T	p.A51A	synonymous_variant	PASS	0.259036
TCGA-2G-AALW-01A	TCP10	chr6	167376006	167376006	G	T	p.A216A	synonymous_variant	PASS	0.377778
TCGA-2G-AALW-01A	MLLT4	chr6	167965848	167965861	CGCCCGGTCTGTGC	-	p.G1682Sfs*49	frameshift_variant	PASS	0.212121
TCGA-2G-AALW-01A	C7orf26	chr7	6591719	6591719	C	G	p.S89C	missense_variant	PASS	0.287081
TCGA-2G-AALW-01A	YKT6	chr7	44201040	44201040	C	A		upstream_gene_variant	PASS	0.525
TCGA-2G-AALW-01A	SPAG11B	chr8	7450775	7450775	C	G		3_prime_UTR_variant	PASS	0.234146
TCGA-2G-AALW-01A	PHF20L1	chr8	132837742	132837742	G	A	p.V708M	missense_variant	PASS	0.289474
TCGA-2G-AALW-01A	ANKRD20A4	chr9	64369874	64369874	A	G	p.H67R	missense_variant	PASS	0.210526
TCGA-2G-AALW-01A	IFIT5	chr10	89418368	89418368	G	C	p.R390P	missense_variant	PASS	0.376238
TCGA-2G-AALW-01A	MS4A2	chr11	60093597	60093597	G	T		intron_variant	PASS	0.411765
TCGA-2G-AALW-01A	CARD17	chr11	105100634	105100634	C	T	p.M51I	missense_variant	PASS	0.396226
TCGA-2G-AALW-01A	KMT2D	chr12	49051034	49051034	G	T	p.F883L	missense_variant	PASS	0.248227
TCGA-2G-AALW-01A	RIMBP2	chr12	130434820	130434820	C	T	p.E706K	missense_variant	PASS	0.283582
TCGA-2G-AALW-01A	KLHL1	chr13	70107706	70107706	C	G		5_prime_UTR_variant	PASS	0.310345
TCGA-2G-AALW-01A	ERCC5	chr13	102868244	102868244	C	G	p.L889V	missense_variant	PASS	0.474453
TCGA-2G-AALW-01A	E4F1	chr16	2234681	2234681	G	A	p.R564R	synonymous_variant	PASS	0.241135
TCGA-2G-AALW-01A	KLK5	chr19	50949953	50949953	C	A	p.P79P	synonymous_variant	PASS	0.475
TCGA-2G-AALW-01A	NCAM2	chr21	21292134	21292134	T	A	p.L171Q	missense_variant	PASS	0.179856
TCGA-2G-AALW-01A	TBC1D10A	chr22	30295743	30295743	C	-	p.G173Afs*11	frameshift_variant	PASS	0.12
TCGA-2G-AALW-01A	TLR7	chrX	12885602	12885602	A	-	p.T33Lfs*15	frameshift_variant	PASS	0.169329
TCGA-2G-AALW-01A	ATRX	chrX	77508201	77508202	-	A		3_prime_UTR_variant	PASS	0.263158
TCGA-2G-AALW-01A	CYLC1	chrX	83873809	83873809	A	G	p.P367P	synonymous_variant	PASS	0.451613
TCGA-YU-A90Q-01A	NRAS	chr1	114716127	114716127	C	T	p.G12S	missense_variant	PASS	0.159236
TCGA-YU-A90Q-01A	GCSAM	chr3	112133145	112133145	C	G		5_prime_UTR_variant	PASS	0.306452
TCGA-YU-A90Q-01A	KIT	chr4	54733154	54733154	G	C	p.D816H	missense_variant	PASS	0.358209
TCGA-YU-A90Q-01A	CCDC158	chr4	76369624	76369624	C	T	p.X384_splice	splice_acceptor_variant	PASS	0.188406
TCGA-YU-A90Q-01A	POM121	chr7	72948362	72948362	G	A		downstream_gene_variant	PASS	0.125
TCGA-YU-A90Q-01A	AAAS	chr12	53309019	53309020	CT	-	p.V313Lfs*9	frameshift_variant;splice_region_variant	PASS	0.112903
TCGA-2G-AAEX-01A	NDC1	chr1	53803995	53803995	C	G	p.Q333H	missense_variant	PASS	0.189723
TCGA-2G-AAEX-01A	CFH	chr1	196740703	196740703	C	T	p.T956M	missense_variant	PASS	0.108614
TCGA-2G-AAEX-01A	CFAP221	chr2	119604965	119604965	G	T	p.L334F	missense_variant	PASS	0.168224
TCGA-2G-AAEX-01A	TTN	chr2	178734787	178734787	A	G	p.V4729A	missense_variant	PASS	0.134884
TCGA-2G-AAEX-01A	POPDC2	chr3	119659952	119659952	A	C	p.S158A	missense_variant	PASS	0.106383
TCGA-2G-AAEX-01A	COL6A5	chr3	130391383	130391383	G	C	p.R874T	missense_variant;NMD_transcript_variant	PASS	0.191388
TCGA-2G-AAEX-01A	IL12A-AS1	chr3	160101094	160101094	C	T		intron_variant;non_coding_transcript_variant	PASS	0.142012
TCGA-2G-AAEX-01A	PIK3CA	chr3	179218303	179218303	G	A	p.E545K	missense_variant	PASS	0.11399
TCGA-2G-AAEX-01A	HMMR	chr5	163482763	163482763	G	A	p.E502K	missense_variant	PASS	0.199262
TCGA-2G-AAEX-01A	FOXQ1	chr6	1313166	1313166	C	G	p.P154P	synonymous_variant	PASS	0.152941
TCGA-2G-AAEX-01A	DPCR1	chr6	30951362	30951362	A	G		intron_variant	PASS	0.2
TCGA-2G-AAEX-01A	SCRN1	chr7	29955326	29955326	G	A	p.T65I	missense_variant	PASS	0.133333
TCGA-2G-AAEX-01A	MDFIC	chr7	114922505	114922505	G	T		5_prime_UTR_variant	PASS	0.129032
TCGA-2G-AAEX-01A	KCNT1	chr9	135770307	135770307	G	A	p.Q524Q	synonymous_variant	PASS	0.160714
TCGA-2G-AAEX-01A	PNPLA7	chr9	137484594	137484594	G	A	p.S755S	synonymous_variant	PASS	0.12
TCGA-2G-AAEX-01A	FAT3	chr11	92840627	92840627	T	A	p.N3328K	missense_variant	PASS	0.184615
TCGA-2G-AAEX-01A	CACNA1C	chr12	2634295	2634295	A	C	p.X1325_splice	splice_acceptor_variant	PASS	0.139344
TCGA-2G-AAEX-01A	GCN1L1	chr12	120178703	120178703	C	A	p.Q194H	missense_variant	PASS	0.2
TCGA-2G-AAEX-01A	RBBP6	chr16	24556367	24556367	C	-	p.F198Lfs*2	frameshift_variant	PASS	0.125
TCGA-2G-AAEX-01A	KAT8	chr16	31117696	31117696	A	G	p.G5G	synonymous_variant	PASS	0.208333
TCGA-2G-AAEX-01A	ACLY	chr17	41871759	41871759	G	A	p.P956L	missense_variant	PASS	0.183206
TCGA-2G-AAEX-01A	UTP18	chr17	51260830	51260830	G	A	p.E82E	synonymous_variant	PASS	0.172662
TCGA-2G-AAEX-01A	STAU1	chr20	49166127	49166127	C	G	p.Q25H	missense_variant	PASS	0.182609
TCGA-2G-AAEX-01A	LAMA5	chr20	62324089	62324089	G	A	p.P1920L	missense_variant	PASS	0.104478
TCGA-XE-AANI-01A	DNMT3A	chr2	25282703	25282703	G	A	p.S62S	synonymous_variant	PASS	0.277108
TCGA-XE-AANI-01A	CTDSP1	chr2	218400038	218400038	G	T		5_prime_UTR_variant	PASS	0.6
TCGA-XE-AANI-01A	CHST13	chr3	126542700	126542700	G	A		3_prime_UTR_variant	PASS	0.333333
TCGA-XE-AANI-01A	PACRGL	chr4	20727502	20727502	A	G		intron_variant;NMD_transcript_variant	PASS	0.392857
TCGA-XE-AANI-01A	ADGRL3	chr4	61813826	61813826	C	T	p.Q405*	stop_gained	PASS	0.315789
TCGA-XE-AANI-01A	UBR2	chr6	42615145	42615156	AGACTGATGCTT	-	p.R354_L357del	inframe_deletion	PASS	0.133333
TCGA-XE-AANI-01A	KLHDC3	chr6	43017306	43017306	T	G	p.Y38*	stop_gained	PASS	0.25
TCGA-XE-AANI-01A	RARS2	chr6	87541966	87541966	A	-	p.F188Lfs*32	frameshift_variant	PASS	0.2
TCGA-XE-AANI-01A	EGFR	chr7	55205517	55205517	C	T	p.P1178L	missense_variant	PASS	0.229167
TCGA-XE-AANI-01A	LRRD1	chr7	92164488	92164488	G	C	p.L239V	missense_variant	PASS	0.171875
TCGA-XE-AANI-01A	TRPA1	chr8	72075377	72075377	A	T	p.P11P	synonymous_variant	PASS	0.185185
TCGA-XE-AANI-01A	CNBD1	chr8	87351704	87351704	T	C	p.N354N	synonymous_variant	PASS	0.177419
TCGA-XE-AANI-01A	C5	chr9	121032119	121032119	C	T	p.E221K	missense_variant	PASS	0.428571
TCGA-XE-AANI-01A	TET1	chr10	68572901	68572901	C	T	p.T188I	missense_variant	PASS	0.238095
TCGA-XE-AANI-01A	PIDD1	chr11	802283	802283	G	A	p.P363L	missense_variant	PASS	0.234043
TCGA-XE-AANI-01A	KRT80	chr12	52173668	52173668	C	A	p.V255L	missense_variant	PASS	0.324324
TCGA-XE-AANI-01A	SLC16A7	chr12	59774812	59774812	G	A	p.G173S	missense_variant	PASS	0.333333
TCGA-XE-AANI-01A	TRPV4	chr12	109792691	109792691	C	T	p.G595G	synonymous_variant	PASS	0.28125
TCGA-XE-AANI-01A	MYH6	chr14	23405129	23405129	T	C	p.X168_splice	splice_acceptor_variant	PASS	0.358491
TCGA-XE-AANI-01A	FAN1	chr15	30925162	30925162	G	A	p.P736P	synonymous_variant	PASS	0.407407
TCGA-XE-AANI-01A	UACA	chr15	70684356	70684356	C	T	p.A231A	synonymous_variant	PASS	0.260274
TCGA-XE-AANI-01A	SRCAP	chr16	30712333	30712333	G	A	p.L629L	synonymous_variant	PASS	0.258621
TCGA-XE-AANI-01A	WDR81	chr17	1728305	1728305	G	A	p.E1116K	missense_variant	PASS	0.275
TCGA-XE-AANI-01A	DENND1C	chr19	6475279	6475288	TGCAGACGAG	-	p.L347Afs*6	frameshift_variant	PASS	0.285714
TCGA-XE-AANI-01A	PRKCSH	chr19	11436135	11436135	G	T	p.L6L	synonymous_variant	PASS	0.4
TCGA-XE-AANI-01A	REM1	chr20	31476631	31476631	C	T	p.A62A	synonymous_variant	PASS	0.201923
TCGA-XE-AANI-01A	TBC1D22A	chr22	46891362	46891362	A	T	p.N269Y	missense_variant	PASS	0.193798
TCGA-XE-AANI-01A	HUWE1	chrX	53552400	53552400	G	T	p.S2931Y	missense_variant	PASS	0.386364
TCGA-YU-AA4L-01A	GBP3	chr1	89011803	89011803	C	T	p.V365I	missense_variant	PASS	0.285714
TCGA-YU-AA4L-01A	LHX9	chr1	197917547	197917547	G	A		5_prime_UTR_variant	PASS	0.261538
TCGA-YU-AA4L-01A	CXCR2	chr2	218136956	218136956	G	T		3_prime_UTR_variant	PASS	0.186047
TCGA-YU-AA4L-01A	NAALADL2	chr3	174859348	174859348	C	T		5_prime_UTR_variant	PASS	0.36
TCGA-YU-AA4L-01A	FAT4	chr4	125451686	125451686	A	G	p.Y3557C	missense_variant	PASS	0.340909
TCGA-YU-AA4L-01A	DNAJB6	chr7	157385739	157385739	G	T		intron_variant	PASS	0.25
TCGA-YU-AA4L-01A	FOXE1	chr9	97854118	97854118	C	G	p.H68Q	missense_variant	PASS	0.421053
TCGA-YU-AA4L-01A	MUC5B	chr11	1248917	1248917	G	A	p.G4013R	missense_variant	PASS	0.291139
TCGA-YU-AA4L-01A	SART1	chr11	65976687	65976687	A	C	p.N593T	missense_variant	PASS	0.619718
TCGA-YU-AA4L-01A	NECAP1	chr12	8096117	8096117	G	T		3_prime_UTR_variant	PASS	0.171875
TCGA-YU-AA4L-01A	UACA	chr15	70668366	70668367	TG	-	p.Q773Kfs*17	frameshift_variant	PASS	0.509091
TCGA-YU-AA4L-01A	NIP7	chr16	69339821	69339821	G	T		5_prime_UTR_variant	PASS	0.3125
TCGA-YU-AA4L-01A	MAP2K6	chr17	69520199	69520200	-	T		intron_variant	PASS	0.212121
TCGA-YU-AA4L-01A	HMG20B	chr19	3575629	3575640	GGAGAAGATCCA	-	p.I150_K153del	inframe_deletion	PASS	0.333333
TCGA-YU-AA4L-01A	CPAMD8	chr19	16929127	16929127	A	G	p.L1034L	synonymous_variant	PASS	0.434783
TCGA-YU-AA4L-01A	ZNF217	chr20	53581659	53581659	G	A	p.L390L	synonymous_variant	PASS	0.26506
TCGA-YU-AA4L-01A	HRH3	chr20	62216465	62216466	-	C	p.G294Wfs*22	frameshift_variant	PASS	0.382353
TCGA-YU-AA4L-01A	MAGEA12	chrX	152737434	152737434	G	A		3_prime_UTR_variant	PASS	0.38806
TCGA-S6-A8JW-01A	ADAM17	chr2	9521286	9521286	T	G	p.K292Q	missense_variant	PASS	0.283333
TCGA-S6-A8JW-01A	CAD	chr2	27233114	27233114	C	G	p.L989V	missense_variant	PASS	0.287356
TCGA-S6-A8JW-01A	MRPL3	chr3	131501574	131501575	AC	-	p.C78Sfs*5	frameshift_variant	PASS	0.242038
TCGA-S6-A8JW-01A	MUC4	chr3	195782300	195782300	G	A	p.L3094F	missense_variant	PASS	0.121951
TCGA-S6-A8JW-01A	TRIM26	chr6	30189477	30189477	T	-	p.K282Rfs*16	frameshift_variant	PASS	0.113636
TCGA-S6-A8JW-01A	PHF3	chr6	63713178	63713178	C	T	p.Q1864*	stop_gained	PASS	0.222222
TCGA-S6-A8JW-01A	KRAS	chr12	25227342	25227342	T	C	p.Q61R	missense_variant	PASS	0.2875
TCGA-S6-A8JW-01A	GPR179	chr17	38330036	38330038	TCT	-	p.E1177del	inframe_deletion	PASS	0.136986
TCGA-S6-A8JW-01A	ZNF296	chr19	45071759	45071759	C	G	p.A424P	missense_variant	PASS	0.236842
TCGA-S6-A8JW-01A	SCAF1	chr19	49646567	49646567	G	A	p.V101V	synonymous_variant	PASS	0.23913
TCGA-S6-A8JW-01A	ATP5E	chr20	59028741	59028741	T	-		3_prime_UTR_variant	PASS	0.175
TCGA-S6-A8JW-01A	IL2RB	chr22	37144085	37144085	C	T	p.G30S	missense_variant;splice_region_variant	PASS	0.336364
TCGA-2G-AAGA-01A	ASAP3	chr1	23437177	23437177	A	G	p.V432A	missense_variant	PASS	0.128713
TCGA-2G-AAGA-01A	RIF1	chr2	151464400	151464400	C	G	p.T1627S	missense_variant	PASS	0.261905
TCGA-2G-AAGA-01A	RGS12	chr4	3317391	3317391	C	T	p.D407D	synonymous_variant	PASS	0.24
TCGA-2G-AAGA-01A	PACRGL	chr4	20704777	20704777	G	C	p.R57T	missense_variant;NMD_transcript_variant	PASS	0.288288
TCGA-2G-AAGA-01A	ORAI2	chr7	102446878	102446878	C	T	p.A197A	synonymous_variant	PASS	0.272727
TCGA-2G-AAGA-01A	SLC13A4	chr7	135721515	135721515	C	T	p.S36S	synonymous_variant	PASS	0.184987
TCGA-2G-AAGA-01A	ADAM9	chr8	39014251	39014252	-	T		intron_variant	PASS	0.625
TCGA-2G-AAGA-01A	FNTA	chr8	43085277	43085277	C	T	p.Q379*	stop_gained	PASS	0.201581
TCGA-2G-AAGA-01A	RBM12B	chr8	93733210	93733210	A	-		3_prime_UTR_variant	PASS	0.235294
TCGA-2G-AAGA-01A	STK3	chr8	98596057	98596057	C	A	p.R266I	missense_variant	PASS	0.190184
TCGA-2G-AAGA-01A	TUBA1C	chr12	49269830	49269830	G	A	p.E77K	missense_variant;splice_region_variant	PASS	0.165289
TCGA-2G-AAGA-01A	LTB4R2	chr14	24311642	24311642	G	C	p.E357D	missense_variant	PASS	0.114286
TCGA-2G-AAGA-01A	ACOT2	chr14	73569201	73569201	G	C		5_prime_UTR_variant	PASS	0.239437
TCGA-2G-AAGA-01A	TNRC6A	chr16	24815208	24815208	C	T	p.N1578N	synonymous_variant	PASS	0.188406
TCGA-2G-AAGA-01A	ZNF232	chr17	5109216	5109217	AG	-		intron_variant	PASS	0.192308
TCGA-2G-AAGA-01A	PCYT2	chr17	81908973	81908973	C	G	p.Q81H	missense_variant	PASS	0.158416
TCGA-2G-AAGA-01A	LRRC45	chr17	82030376	82030376	C	T	p.L576L	synonymous_variant	PASS	0.137255
TCGA-2G-AAGA-01A	MX2	chr21	41408237	41408237	G	A		3_prime_UTR_variant	PASS	0.168317
TCGA-2G-AAGA-01A	LZTR1	chr22	20989677	20989713	GAGGAGGTGAGGGGCGTGGGGAGCCAGGGCGCAGGTA	-	p.X217_splice	splice_donor_variant;coding_sequence_variant;intron_variant	PASS	0.363636
TCGA-4K-AA1G-01A	FBXO2	chr1	11649210	11649210	G	C	p.S211R	missense_variant	PASS	0.196721
TCGA-4K-AA1G-01A	PRAMEF10	chr1	12894727	12894727	C	G	p.G242A	missense_variant	PASS	0.176471
TCGA-4K-AA1G-01A	CD46	chr1	207767819	207767819	C	T	p.A314A	synonymous_variant	PASS	0.252632
TCGA-4K-AA1G-01A	EPT1	chr2	26373501	26373501	A	G	p.T149A	missense_variant	PASS	0.244755
TCGA-4K-AA1G-01A	DYNC1LI1	chr3	32537066	32537066	G	C	p.Y259*	stop_gained	PASS	0.227273
TCGA-4K-AA1G-01A	KIT	chr4	54733154	54733154	G	C	p.D816H	missense_variant	PASS	0.666667
TCGA-4K-AA1G-01A	KIAA1586	chr6	57054930	57054930	T	-		3_prime_UTR_variant	PASS	0.264151
TCGA-4K-AA1G-01A	KIAA1456	chr8	13028751	13028751	T	-		3_prime_UTR_variant	PASS	0.129032
TCGA-4K-AA1G-01A	FBXO16	chr8	28447206	28447206	G	A	p.Q270*	stop_gained	PASS	0.235294
TCGA-4K-AA1G-01A	ZBTB10	chr8	80513954	80513954	G	A	p.V636M	missense_variant	PASS	0.171053
TCGA-4K-AA1G-01A	ADCY8	chr8	130780367	130780368	-	T		3_prime_UTR_variant	PASS	0.211538
TCGA-4K-AA1G-01A	ARHGAP21	chr10	24629607	24629608	-	T		intron_variant	PASS	0.212121
TCGA-4K-AA1G-01A	AGAP4	chr10	45827364	45827364	T	G	p.K181N	missense_variant	PASS	0.130435
TCGA-4K-AA1G-01A	TSPAN15	chr10	69507660	69507660	T	G		3_prime_UTR_variant	PASS	0.133333
TCGA-4K-AA1G-01A	PIK3C2A	chr11	17099897	17099897	G	C	p.Q1361E	missense_variant	PASS	0.280702
TCGA-4K-AA1G-01A	SIAE	chr11	124647440	124647440	G	A	p.I297I	synonymous_variant	PASS	0.454545
TCGA-4K-AA1G-01A	SLC35E3	chr12	68746522	68746522	G	C	p.V49L	missense_variant	PASS	0.254237
TCGA-4K-AA1G-01A	CAPS2	chr12	75323057	75323057	C	G	p.A89P	missense_variant	PASS	0.182825
TCGA-4K-AA1G-01A	RBM23	chr14	22905203	22905203	G	T	p.S206Y	missense_variant	PASS	0.190476
TCGA-4K-AA1G-01A	SETD1A	chr16	30963455	30963455	T	C	p.Y180Y	synonymous_variant	PASS	0.2
TCGA-4K-AA1G-01A	OSBP2	chr22	30693988	30693989	-	A		upstream_gene_variant	PASS	0.147059
TCGA-S6-A8JX-01A	EIF4G3	chr1	20879434	20879434	A	G	p.T781T	synonymous_variant	PASS	0.32967
TCGA-S6-A8JX-01A	GNB4	chr3	179401059	179401059	T	-		3_prime_UTR_variant	PASS	0.112903
TCGA-S6-A8JX-01A	CXCL6	chr4	73837018	73837018	C	G	p.T55R	missense_variant	PASS	0.526316
TCGA-S6-A8JX-01A	C9	chr5	39285036	39285037	-	A		3_prime_UTR_variant	PASS	0.102041
TCGA-S6-A8JX-01A	CTAGE8	chr7	144266918	144266918	C	T	p.*778*	stop_retained_variant	PASS	0.242424
TCGA-S6-A8JX-01A	HOXC11	chr12	53973721	53973721	C	T	p.C160C	synonymous_variant	PASS	0.253846
TCGA-S6-A8JX-01A	MLX	chr17	42568866	42568866	G	T	p.A121S	missense_variant	PASS	0.238806
TCGA-S6-A8JX-01A	KCNH6	chr17	63542429	63542429	C	T	p.R715W	missense_variant	PASS	0.142857
TCGA-XE-A8H4-01A	FEZF2	chr3	62370203	62370203	G	A	p.A420A	synonymous_variant	PASS	0.108696
TCGA-XE-A8H4-01A	MUC4	chr3	195782416	195782416	T	G	p.N3055T	missense_variant	PASS	0.177778
TCGA-XE-A8H4-01A	G3BP2	chr4	75645357	75645357	A	-		3_prime_UTR_variant	PASS	0.193548
TCGA-XE-A8H4-01A	BZW2	chr7	16685917	16685917	C	T	p.L140F	missense_variant	PASS	0.382353
TCGA-XE-A8H4-01A	GNAQ	chr9	77815676	77815676	G	C	p.P139R	missense_variant	PASS	0.411765
TCGA-XE-A8H4-01A	WNK1	chr12	885142	885142	A	G	p.A1446A	synonymous_variant	PASS	0.237805
TCGA-XE-A8H4-01A	FANCM	chr14	45148837	45148837	G	T	p.A254S	missense_variant;splice_region_variant	PASS	0.15
TCGA-XE-A8H4-01A	B3GNTL1	chr17	83048837	83048837	T	C		intron_variant	PASS	0.116279
TCGA-XE-A8H4-01A	WDR62	chr19	36091260	36091260	G	A	p.V699M	missense_variant	PASS	0.102564
TCGA-YU-A912-01A	KIAA2013	chr1	11922786	11922786	A	C	p.H579Q	missense_variant	PASS	0.317708
TCGA-YU-A912-01A	SPEN	chr1	15848054	15848054	G	T		5_prime_UTR_variant	PASS	0.1125
TCGA-YU-A912-01A	HDGF	chr1	156743435	156743435	T	G		3_prime_UTR_variant	PASS	0.23
TCGA-YU-A912-01A	ARHGEF4	chr2	130917445	130917445	G	A		5_prime_UTR_variant	PASS	0.234783
TCGA-YU-A912-01A	TRIP12	chr2	229798906	229798906	C	T	p.A1076T	missense_variant	PASS	0.28125
TCGA-YU-A912-01A	KIT	chr4	54733174	54733174	T	A	p.N822K	missense_variant	PASS	0.507246
TCGA-YU-A912-01A	BTNL8	chr5	180899222	180899222	T	A		5_prime_UTR_variant	PASS	0.323529
TCGA-YU-A912-01A	GNAT3	chr7	80511866	80511866	T	C	p.K21E	missense_variant	PASS	0.171429
TCGA-YU-A912-01A	PCLO	chr7	82760664	82760664	A	G	p.L5088P	missense_variant	PASS	0.180723
TCGA-YU-A912-01A	ABCB8	chr7	151028554	151028554	C	T	p.G13G	synonymous_variant	PASS	0.320755
TCGA-YU-A912-01A	ZFHX4	chr8	76856271	76856271	C	T	p.S3117F	missense_variant	PASS	0.203883
TCGA-YU-A912-01A	RSPO2	chr8	108082619	108082619	G	C	p.S7C	missense_variant	PASS	0.160714
TCGA-YU-A912-01A	OR51E1	chr11	4654221	4654221	A	-		3_prime_UTR_variant	PASS	0.133333
TCGA-YU-A912-01A	UBN1	chr16	4853070	4853070	C	G	p.L51L	synonymous_variant	PASS	0.15
TCGA-YU-A912-01A	UBN1	chr16	4877070	4877070	C	G	p.T1075R	missense_variant	PASS	0.319149
TCGA-YU-A912-01A	APOBR	chr16	28496131	28496131	G	T	p.G355W	missense_variant	PASS	0.285714
TCGA-YU-A912-01A	ABCA7	chr19	1061800	1061800	G	A	p.V1828M	missense_variant	PASS	0.242718
TCGA-YU-A912-01A	GATA5	chr20	62464729	62464729	T	A		3_prime_UTR_variant	PASS	0.307692
TCGA-YU-A912-01A	EMID1	chr22	29231132	29231132	G	T	p.G193V	missense_variant	PASS	0.173184
TCGA-2G-AALG-01A	RGL1	chr1	183847580	183847580	G	A	p.Q51Q	synonymous_variant	PASS	0.244186
TCGA-2G-AALG-01A	FAM212A	chr3	49804258	49804258	G	A	p.Q45Q	synonymous_variant	PASS	0.291667
TCGA-2G-AALG-01A	JAKMIP1	chr4	6105860	6105862	CTC	-	p.E79del	inframe_deletion	PASS	0.227273
TCGA-2G-AALG-01A	PTCH1	chr9	95447222	95447242	CGGGCCCCGCGAGGGCCCCAG	-	p.W1339_R1345del	inframe_deletion	PASS	0.207547
TCGA-2G-AALG-01A	ACBD5	chr10	27240543	27240543	G	A		5_prime_UTR_variant	PASS	0.271186
TCGA-2G-AALG-01A	TRAF7	chr16	2171327	2171327	T	C	p.F138L	missense_variant	PASS	0.245902
TCGA-2G-AALG-01A	XRN2	chr20	21339060	21339060	G	A	p.R417Q	missense_variant	PASS	0.28
TCGA-2G-AALG-01A	USP27X	chrX	49882344	49882345	-	A		3_prime_UTR_variant	PASS	0.113333
TCGA-2G-AAKD-01A	C1orf61	chr1	156414658	156414658	C	T	p.R56Q	missense_variant	PASS	0.269841
TCGA-2G-AAKD-01A	PER2	chr2	238246239	238246240	-	T		3_prime_UTR_variant	PASS	0.181818
TCGA-2G-AAKD-01A	GAL3ST2	chr2	241803431	241803431	C	G	p.Y154*	stop_gained	PASS	0.231214
TCGA-2G-AAKD-01A	MSL2	chr3	136152346	136152346	C	T	p.E179K	missense_variant	PASS	0.206897
TCGA-2G-AAKD-01A	ZBBX	chr3	167317017	167317017	G	A	p.V394V	synonymous_variant	PASS	0.141593
TCGA-2G-AAKD-01A	SPATA18	chr4	52077011	52077011	G	A	p.V331I	missense_variant	PASS	0.115789
TCGA-2G-AAKD-01A	UGT2B7	chr4	69112837	69112837	A	-		3_prime_UTR_variant	PASS	0.307692
TCGA-2G-AAKD-01A	NEIL3	chr4	177351435	177351435	G	A	p.V309I	missense_variant	PASS	0.589286
TCGA-2G-AAKD-01A	FAT1	chr4	186636725	186636725	C	T	p.D1278N	missense_variant	PASS	0.175182
TCGA-2G-AAKD-01A	PRLR	chr5	35065540	35065540	G	A	p.A473V	missense_variant	PASS	0.352941
TCGA-2G-AAKD-01A	C5orf24	chr5	134859099	134859100	-	A		3_prime_UTR_variant	PASS	0.100457
TCGA-2G-AAKD-01A	RAPGEF5	chr7	22308503	22308503	G	A	p.D19D	synonymous_variant	PASS	0.1125
TCGA-2G-AAKD-01A	CALB1	chr8	90065903	90065903	G	A	p.L149L	synonymous_variant	PASS	0.141414
TCGA-2G-AAKD-01A	ENY2	chr8	109334438	109334438	C	T		5_prime_UTR_variant	PASS	0.217391
TCGA-2G-AAKD-01A	DPCD	chr10	101601245	101601245	C	T	p.R105W	missense_variant	PASS	0.242424
TCGA-2G-AAKD-01A	ITGA7	chr12	55698786	55698786	C	T	p.E352K	missense_variant	PASS	0.244186
TCGA-2G-AAKD-01A	NACA	chr12	56717990	56717992	AGG	-		intron_variant	PASS	0.184211
TCGA-2G-AAKD-01A	LAMA3	chr18	23847483	23847516	CCTTTGTGAAGAGATGACGGGGCAGTGCCGCTGC	-	p.C1319Pfs*101	frameshift_variant	PASS	0.269231
TCGA-XE-AAO3-01A	MFSD2B	chr2	24024192	24024192	G	C	p.A471P	missense_variant	PASS	0.259259
TCGA-XE-AAO3-01A	DTNB	chr2	25432991	25432991	A	T	p.L451Q	missense_variant	PASS	0.222222
TCGA-XE-AAO3-01A	KYNU	chr2	142927686	142927686	G	A	p.K106K	synonymous_variant	PASS	0.177778
TCGA-XE-AAO3-01A	2023-03-06	chr5	10415521	10415521	C	G	p.T667R	missense_variant	PASS	0.355556
TCGA-XE-AAO3-01A	SKIV2L	chr6	31968335	31968335	C	T	p.P956S	missense_variant	PASS	0.222222
TCGA-XE-AAO3-01A	SYNCRIP	chr6	85637108	85637108	C	T	p.E175E	synonymous_variant	PASS	0.227679
TCGA-XE-AAO3-01A	TAS2R40	chr7	143222744	143222745	AC	-	p.T224Pfs*48	frameshift_variant	PASS	0.211111
TCGA-XE-AAO3-01A	SSPO	chr7	149789614	149789614	C	T	p.C1493C	synonymous_variant	PASS	0.257143
TCGA-XE-AAO3-01A	VPS13B	chr8	99720967	99720967	C	T	p.L2349F	missense_variant	PASS	0.163636
TCGA-XE-AAO3-01A	PPL	chr16	4893297	4893299	CTC	-	p.E522del	inframe_deletion	PASS	0.310345
TCGA-XE-AAO3-01A	ATAD5	chr17	30868399	30868399	T	A	p.D1100E	missense_variant	PASS	0.3125
TCGA-XE-AAO3-01A	ATP4A	chr19	35559133	35559133	A	G	p.L372P	missense_variant	PASS	0.141176
TCGA-XE-AAO3-01A	ZNF578	chr19	52512220	52512220	G	A		downstream_gene_variant	PASS	0.195652
TCGA-XE-AAO3-01A	TSR2	chrX	54444612	54444613	-	T		3_prime_UTR_variant	PASS	0.12963
TCGA-2G-AAFH-01A	UBR4	chr1	19156913	19156913	G	A	p.Q1925*	stop_gained	PASS	0.153543
TCGA-2G-AAFH-01A	RPL5	chr1	92834803	92834804	-	AT	p.M73Ifs*2	frameshift_variant	PASS	0.171429
TCGA-2G-AAFH-01A	PRPF38B	chr1	108692514	108692514	G	C		5_prime_UTR_variant	PASS	0.222222
TCGA-2G-AAFH-01A	SOX11	chr2	5700434	5700435	AG	-		3_prime_UTR_variant	PASS	0.0457516
TCGA-2G-AAFH-01A	DNAH6	chr2	84611735	84611735	A	T	p.D1119V	missense_variant	PASS	0.145161
TCGA-2G-AAFH-01A	TTN	chr2	178534281	178534281	A	T	p.S32471T	missense_variant	PASS	0.278912
TCGA-2G-AAFH-01A	ANO7	chr2	241223709	241223709	C	G	p.D874E	missense_variant	PASS	0.238994
TCGA-2G-AAFH-01A	CCDC152	chr5	42799394	42799394	G	C	p.R193T	missense_variant	PASS	0.189189
TCGA-2G-AAFH-01A	HIST1H3C	chr6	26045470	26045470	G	A	p.Q20Q	synonymous_variant	PASS	0.18254
TCGA-2G-AAFH-01A	EPHB4	chr7	100822316	100822316	A	C	p.C255G	missense_variant	PASS	0.118812
TCGA-2G-AAFH-01A	ZBED6CL	chr7	150331486	150331487	-	T		3_prime_UTR_variant	PASS	0.105263
TCGA-2G-AAFH-01A	COL22A1	chr8	138616927	138616927	G	A	p.A1286V	missense_variant	PASS	0.212121
TCGA-2G-AAFH-01A	ODF2	chr9	128500141	128500141	C	T	p.S792S	synonymous_variant	PASS	0.309278
TCGA-2G-AAFH-01A	KRT73	chr12	52608354	52608354	C	T	p.G489R	missense_variant	PASS	0.135417
TCGA-2G-AAFH-01A	OTX2	chr14	56804322	56804322	G	A	p.R39C	missense_variant	PASS	0.152778
TCGA-2G-AAFH-01A	ZC3H18	chr16	88611312	88611313	-	GAGCGG	p.E422_R423dup	inframe_insertion	PASS	0.117647
TCGA-2G-AAFH-01A	NF1	chr17	31169921	31169921	C	T	p.D170D	synonymous_variant	PASS	0.128205
TCGA-2G-AAFH-01A	C17orf98	chr17	38841203	38841203	G	A	p.L63F	missense_variant	PASS	0.181818
TCGA-2G-AAFH-01A	COIL	chr17	56938994	56938994	A	-		3_prime_UTR_variant	PASS	0.243243
TCGA-2G-AAFH-01A	GGA3	chr17	75241007	75241007	C	A	p.D333Y	missense_variant	PASS	0.126761
TCGA-2G-AAFH-01A	PNPLA6	chr19	7550578	7550578	C	T	p.Q679*	stop_gained	PASS	0.131783
TCGA-2G-AAFH-01A	ZNF699	chr19	9296835	9296835	G	C	p.T190S	missense_variant	PASS	0.142857
TCGA-2G-AAFH-01A	ZNF567	chr19	36720168	36720169	TG	-	p.C482Wfs*5	frameshift_variant	PASS	0.144231
TCGA-2G-AAFH-01A	KCNS1	chr20	45097814	45097814	G	A	p.L320L	synonymous_variant	PASS	0.229167
TCGA-2G-AAFH-01A	MORC3	chr21	36333650	36333650	G	T	p.C15F	missense_variant	PASS	0.140351
TCGA-2G-AAFH-01A	COL18A1	chr21	45489517	45489517	C	T	p.A1067V	missense_variant	PASS	0.111111
TCGA-2G-AAFH-01A	CARD10	chr22	37516048	37516048	C	A	p.M208I	missense_variant	PASS	0.127168
TCGA-XE-AAOB-01A	AGO3	chr1	35982790	35982791	-	A		intron_variant	PASS	0.2
TCGA-XE-AAOB-01A	HMCN1	chr1	186087297	186087297	G	A	p.E3043K	missense_variant	PASS	0.171053
TCGA-XE-AAOB-01A	FARSB	chr2	222642912	222642912	T	C	p.N70D	missense_variant	PASS	0.157895
TCGA-XE-AAOB-01A	ANKHD1-EIF4EBP3	chr5	140440173	140440173	G	A	p.L224L	synonymous_variant	PASS	0.169811
TCGA-XE-AAOB-01A	DTX2	chr7	76482716	76482716	C	T	p.H159H	synonymous_variant	PASS	0.185771
TCGA-XE-AAOB-01A	GRM8	chr7	126609474	126609474	A	G	p.F461S	missense_variant	PASS	0.126437
TCGA-XE-AAOB-01A	HTR5A	chr7	155084321	155084321	T	C	p.L303P	missense_variant	PASS	0.148148
TCGA-XE-AAOB-01A	PRRC2B	chr9	131467626	131467626	C	A	p.S595Y	missense_variant	PASS	0.169492
TCGA-XE-AAOB-01A	KCNMA1	chr10	77403942	77403942	C	T	p.A154T	missense_variant	PASS	0.119048
TCGA-XE-AAOB-01A	CERS5	chr12	50136063	50136063	G	-	p.L215*	frameshift_variant	PASS	0.161765
TCGA-XE-AAOB-01A	SMG1P1	chr16	22454783	22454783	G	A		non_coding_transcript_exon_variant;non_coding_transcript_variant	PASS	0.388889
TCGA-XE-AAOB-01A	PHF23	chr17	7236186	7236187	AG	-	p.S247*	frameshift_variant	PASS	0.177778
TCGA-XE-AAOB-01A	MYH10	chr17	8535883	8535883	G	A	p.P542S	missense_variant	PASS	0.142857
TCGA-XE-AAOB-01A	SOX12	chr20	327030	327030	T	C		3_prime_UTR_variant	PASS	0.105263
TCGA-2G-AAGW-01A	TAS1R3	chr1	1331641	1331643	CTC	-	p.S67del	inframe_deletion	PASS	0.384615
TCGA-2G-AAGW-01A	KCNC4	chr1	110232845	110232845	C	A		3_prime_UTR_variant	PASS	0.115385
TCGA-2G-AAGW-01A	NBPF15	chr1	144427921	144427921	T	C	p.S370S	synonymous_variant	PASS	0.176471
TCGA-2G-AAGW-01A	ARHGEF2	chr1	155978466	155978466	C	A		5_prime_UTR_variant	PASS	0.207547
TCGA-2G-AAGW-01A	GPR52	chr1	174448713	174448713	C	T	p.A201V	missense_variant	PASS	0.462185
TCGA-2G-AAGW-01A	APOB	chr2	21016538	21016538	C	G	p.R1078T	missense_variant	PASS	0.142857
TCGA-2G-AAGW-01A	QPCT	chr2	37372451	37372451	C	A	p.H307N	missense_variant	PASS	0.135135
TCGA-2G-AAGW-01A	ARID5A	chr2	96552145	96552145	G	T	p.L539L	synonymous_variant	PASS	0.228571
TCGA-2G-AAGW-01A	SCN5A	chr3	38550229	38550229	A	G		3_prime_UTR_variant	PASS	0.217391
TCGA-2G-AAGW-01A	ABTB1	chr3	127674369	127674369	C	T		intron_variant	PASS	0.567308
TCGA-2G-AAGW-01A	TET2	chr4	105241951	105241954	TTTC	-		intron_variant	PASS	0.15
TCGA-2G-AAGW-01A	PALLD	chr4	168668293	168668293	G	C	p.D338H	missense_variant	PASS	0.265625
TCGA-2G-AAGW-01A	SLC25A27	chr6	46655905	46655905	C	A	p.R57R	synonymous_variant	PASS	0.206186
TCGA-2G-AAGW-01A	DBNL	chr7	44058957	44058957	C	A	p.T270N	missense_variant	PASS	0.214286
TCGA-2G-AAGW-01A	KMT2C	chr7	152177243	152177243	T	-	p.N2737Ifs*13	frameshift_variant	PASS	0.333333
TCGA-2G-AAGW-01A	CSMD1	chr8	3998037	3998037	G	C	p.Y228*	stop_gained	PASS	0.112245
TCGA-2G-AAGW-01A	SULF1	chr8	69621104	69621104	C	T	p.L483F	missense_variant	PASS	0.302158
TCGA-2G-AAGW-01A	UBAP2	chr9	33953313	33953313	G	A	p.A343V	missense_variant	PASS	0.174312
TCGA-2G-AAGW-01A	FUT7	chr9	137033194	137033194	C	A		upstream_gene_variant	PASS	0.306122
TCGA-2G-AAGW-01A	GDF2	chr10	47325458	47325458	G	A	p.G322R	missense_variant	PASS	0.240741
TCGA-2G-AAGW-01A	RPLP0P2	chr11	61637766	61637766	G	-		non_coding_transcript_exon_variant;non_coding_transcript_variant	PASS	0.272727
TCGA-2G-AAGW-01A	TMPRSS13	chr11	117903622	117903622	G	T		intron_variant	PASS	0.518519
TCGA-2G-AAGW-01A	KIAA1551	chr12	31985263	31985263	T	C	p.S1436S	synonymous_variant	PASS	0.407625
TCGA-2G-AAGW-01A	DDX23	chr12	48837283	48837283	G	A	p.P288P	splice_region_variant;synonymous_variant	PASS	0.295652
TCGA-2G-AAGW-01A	CCDC64	chr12	119990107	119990107	C	T	p.P80L	missense_variant	PASS	0.333333
TCGA-2G-AAGW-01A	SMPD3	chr16	68363862	68363864	GTC	-	p.D520del	inframe_deletion;splice_region_variant	PASS	0.318182
TCGA-2G-AAGW-01A	SLFN5	chr17	35264715	35264715	A	T	p.T557T	synonymous_variant	PASS	0.128205
TCGA-2G-AAGW-01A	KCNH4	chr17	42171879	42171879	G	A	p.V368V	synonymous_variant	PASS	0.311688
TCGA-2G-AAGW-01A	ASXL3	chr18	33744053	33744053	C	T	p.A1402V	missense_variant	PASS	0.446154
TCGA-2G-AAGW-01A	TSHZ1	chr18	75287620	75287620	C	T	p.P738L	missense_variant	PASS	0.206897
TCGA-2G-AAGW-01A	NOTCH3	chr19	15189033	15189033	G	C	p.T445R	missense_variant	PASS	0.185714
TCGA-2G-AAGW-01A	TRMT6	chr20	5942634	5942634	T	C	p.M274V	missense_variant	PASS	0.604167
TCGA-2G-AAHP-01A	PRAMEF15	chr1	13322047	13322047	T	C	p.L407P	missense_variant	PASS	0.439024
TCGA-2G-AAHP-01A	CACNA1E	chr1	181796697	181796697	G	A	p.G2080S	missense_variant	PASS	0.326531
TCGA-2G-AAHP-01A	AC104809.3	chr2	240983089	240983089	G	A		intron_variant	PASS	0.233333
TCGA-2G-AAHP-01A	PLXND1	chr3	129605540	129605540	C	A	p.R367L	missense_variant	PASS	0.333333
TCGA-2G-AAHP-01A	ANKRD50	chr4	124671368	124671368	C	T	p.V637M	missense_variant	PASS	0.526316
TCGA-2G-AAHP-01A	COG5	chr7	107248492	107248492	T	C	p.H596R	missense_variant	PASS	0.12766
TCGA-2G-AAHP-01A	PTGR1	chr9	111594255	111594255	T	G	p.E40A	missense_variant	PASS	0.506173
TCGA-2G-AAHP-01A	ARHGAP21	chr10	24629607	24629608	-	T		intron_variant	PASS	0.217391
TCGA-2G-AAHP-01A	KCNA4	chr11	30010798	30010800	CTC	-	p.E627del	inframe_deletion	PASS	0.434783
TCGA-2G-AAHP-01A	E2F7	chr12	77055952	77055952	A	C	p.I91S	missense_variant	PASS	0.203297
TCGA-2G-AAHP-01A	DNMT1	chr19	10143850	10143850	C	T	p.R995Q	missense_variant	PASS	0.227612
TCGA-VF-A8AC-01A	CRMP1	chr4	5836010	5836010	G	A	p.P396S	missense_variant	PASS	0.172131
TCGA-VF-A8AC-01A	FAF2	chr5	176448461	176448461	G	A	p.L18L	synonymous_variant	PASS	0.272727
TCGA-VF-A8AC-01A	MTFR1	chr8	65693726	65693726	C	A	p.A83D	missense_variant	PASS	0.254335
TCGA-VF-A8AC-01A	STRBP	chr9	123125411	123125411	T	-		3_prime_UTR_variant	PASS	0.333333
TCGA-VF-A8AC-01A	CCAR1	chr10	68766065	68766065	G	C	p.E762Q	missense_variant	PASS	0.0985915
TCGA-VF-A8AC-01A	KRAS	chr12	25245351	25245351	C	G	p.G12R	missense_variant	PASS	0.376866
TCGA-VF-A8AC-01A	PSMA6	chr14	35292581	35292581	A	T		intron_variant	PASS	0.128205
TCGA-VF-A8AC-01A	CES3	chr16	66972368	66972368	C	T	p.P435L	missense_variant	PASS	0.146154
TCGA-VF-A8AC-01A	ZNF540	chr19	37612416	37612416	G	C	p.G379A	missense_variant	PASS	0.113402
TCGA-VF-A8AC-01A	ZNF615	chr19	51993100	51993100	T	G	p.K659T	missense_variant	PASS	0.128049
TCGA-VF-A8AC-01A	LAIR2	chr19	54510683	54510683	C	T		3_prime_UTR_variant	PASS	0.111111
TCGA-VF-A8AD-01A	CYP4Z1	chr1	47067544	47067544	C	A	p.I18I	synonymous_variant	PASS	0.340659
TCGA-VF-A8AD-01A	TPR	chr1	186375196	186375196	C	G		5_prime_UTR_variant	PASS	0.182927
TCGA-VF-A8AD-01A	IRF6	chr1	209795397	209795397	C	T	p.W134*	stop_gained	PASS	0.153846
TCGA-VF-A8AD-01A	KCNK3	chr2	26727965	26727965	C	T	p.F194F	synonymous_variant	PASS	0.177632
TCGA-VF-A8AD-01A	MUC4	chr3	195782159	195782159	T	C	p.S3141G	missense_variant	PASS	0.157895
TCGA-VF-A8AD-01A	CPZ	chr4	8619489	8619489	G	C	p.G611R	missense_variant	PASS	0.224138
TCGA-VF-A8AD-01A	FAT4	chr4	125319808	125319808	G	T	p.G1133*	stop_gained	PASS	0.206522
TCGA-VF-A8AD-01A	SPEF2	chr5	35753721	35753721	C	T	p.T1143I	missense_variant	PASS	0.209677
TCGA-VF-A8AD-01A	PDSS2	chr6	107264352	107264352	A	C		intron_variant	PASS	0.173077
TCGA-VF-A8AD-01A	SEC63	chr6	107893579	107893579	G	C	p.S526*	stop_gained	PASS	0.197368
TCGA-VF-A8AD-01A	CCDC146	chr7	77260189	77260189	G	A	p.K313K	synonymous_variant	PASS	0.151639
TCGA-VF-A8AD-01A	DLD	chr7	107891203	107891203	G	T		5_prime_UTR_variant	PASS	0.128571
TCGA-VF-A8AD-01A	BICD2	chr9	92720644	92720644	G	C	p.L240V	missense_variant	PASS	0.120253
TCGA-VF-A8AD-01A	LINC01553	chr10	59958837	59958837	T	A		non_coding_transcript_exon_variant;non_coding_transcript_variant	PASS	0.196532
TCGA-VF-A8AD-01A	OR52N4	chr11	5755433	5755433	C	T	p.S231S	synonymous_variant	PASS	0.151899
TCGA-VF-A8AD-01A	AP1G2	chr14	23562747	23562747	A	-		intron_variant	PASS	0.384615
TCGA-VF-A8AD-01A	IGHV3-53	chr14	106593080	106593080	C	A	p.X16_splice	splice_donor_variant	PASS	0.207207
TCGA-VF-A8AD-01A	JAK3	chr19	17835129	17835129	G	A	p.I667I	synonymous_variant	PASS	0.150538
TCGA-VF-A8AD-01A	FAM217B	chr20	59947505	59947505	A	-		3_prime_UTR_variant	PASS	0.108108
TCGA-VF-A8AD-01A	KRTAP13-1	chr21	30396603	30396603	T	C	p.*173Rext*4	stop_lost	PASS	0.280822
TCGA-VF-A8AD-01A	ATRX	chrX	77508202	77508202	A	-		3_prime_UTR_variant	PASS	0.307692
TCGA-2G-AALP-01A	PLEKHG5	chr1	6477538	6477538	G	T	p.P68T	missense_variant	PASS	0.172414
TCGA-2G-AALP-01A	MTF2	chr1	93114705	93114705	G	T	p.E102*	stop_gained	PASS	0.289941
TCGA-2G-AALP-01A	RASAL2	chr1	178094673	178094673	C	T	p.Q61*	stop_gained	PASS	0.23913
TCGA-2G-AALP-01A	RGSL1	chr1	182474440	182474440	G	C	p.P443P	synonymous_variant	PASS	0.285714
TCGA-2G-AALP-01A	CENPF	chr1	214614857	214614857	C	G	p.T63R	missense_variant	PASS	0.267782
TCGA-2G-AALP-01A	COX7A2L	chr2	42351135	42351135	A	-		3_prime_UTR_variant	PASS	0.102703
TCGA-2G-AALP-01A	LRRTM4	chr2	77519786	77519786	G	C	p.T28R	missense_variant	PASS	0.262295
TCGA-2G-AALP-01A	IL18RAP	chr2	102445262	102445262	C	T	p.R332C	missense_variant	PASS	0.234694
TCGA-2G-AALP-01A	AMER3	chr2	130764669	130764669	C	T		3_prime_UTR_variant	PASS	0.212766
TCGA-2G-AALP-01A	SCG2	chr2	223599061	223599061	G	A	p.S74S	synonymous_variant	PASS	0.177083
TCGA-2G-AALP-01A	INPP5D	chr2	233060566	233060566	G	C	p.V30L	missense_variant	PASS	0.238636
TCGA-2G-AALP-01A	SEMA5B	chr3	122926478	122926478	G	A	p.G350G	synonymous_variant	PASS	0.283019
TCGA-2G-AALP-01A	GSX2	chr4	54101844	54101854	GCACTACGCGC	-	p.H280Lfs*4	frameshift_variant	PASS	0.347826
TCGA-2G-AALP-01A	WDFY3	chr4	84809876	84809876	C	T		intron_variant	PASS	0.397436
TCGA-2G-AALP-01A	MAPK10	chr4	86098668	86098668	G	T		intron_variant	PASS	0.289474
TCGA-2G-AALP-01A	MAPK10	chr4	86098669	86098669	G	T		intron_variant	PASS	0.289474
TCGA-2G-AALP-01A	FGA	chr4	154584031	154584031	G	T		3_prime_UTR_variant	PASS	0.325
TCGA-2G-AALP-01A	CDK7	chr5	69235033	69235033	G	A	p.E20K	missense_variant	PASS	0.394495
TCGA-2G-AALP-01A	ARAP3	chr5	141680130	141680130	G	A	p.A119A	synonymous_variant	PASS	0.444444
TCGA-2G-AALP-01A	CMTR1	chr6	37478435	37478435	C	T	p.S727F	missense_variant	PASS	0.35
TCGA-2G-AALP-01A	SLC25A51P1	chr6	65788883	65788883	C	T		non_coding_transcript_exon_variant;non_coding_transcript_variant	PASS	0.272727
TCGA-2G-AALP-01A	MDN1	chr6	89776658	89776658	G	C	p.T588R	missense_variant	PASS	0.278481
TCGA-2G-AALP-01A	GRB10	chr7	50612751	50612757	CTGAACG	-	p.A393Dfs*50	frameshift_variant	PASS	0.137931
TCGA-2G-AALP-01A	FGL2	chr7	77196329	77196329	A	G	p.S424P	missense_variant	PASS	0.28
TCGA-2G-AALP-01A	PPP1R9A	chr7	94910443	94910443	T	C	p.D110D	synonymous_variant	PASS	0.481481
TCGA-2G-AALP-01A	PVRIG	chr7	100220793	100220793	C	G	p.S210R	missense_variant	PASS	0.1875
TCGA-2G-AALP-01A	VGF	chr7	101164860	101164860	G	A		5_prime_UTR_variant	PASS	0.215278
TCGA-2G-AALP-01A	FEZF1	chr7	122303946	122303946	G	T	p.N164K	missense_variant	PASS	0.151899
[truncated: 634 more rows]

## Sheet: Table S5
Supplemental materials table S5: The MSI status assessment tables for various TCGA samples
id	MSI	CancerType
TCGA-AU-6004	MSI-H	COAD
TCGA-CK-5913	MSI-H	COAD
TCGA-CK-5916	MSI-H	COAD
TCGA-AA-A01Q	MSI-H	COAD
TCGA-A6-5661	MSI-H	COAD
TCGA-A6-5665	MSI-H	COAD
TCGA-A6-2686	MSI-H	COAD
TCGA-AA-3833	MSI-H	COAD
TCGA-AD-5900	MSI-H	COAD
TCGA-AA-A00A	MSI-H	COAD
TCGA-AZ-4313	MSI-H	COAD
TCGA-AA-3821	MSI-H	COAD
TCGA-AA-A00E	MSI-H	COAD
TCGA-D5-6930	MSI-H	COAD
TCGA-G4-6628	MSI-H	COAD
TCGA-CK-4951	MSI-H	COAD
TCGA-AA-3877	MSI-H	COAD
TCGA-AA-A01P	MSI-H	COAD
TCGA-AA-3713	MSI-H	COAD
TCGA-AA-3492	MSI-H	COAD
TCGA-A6-3809	MSI-H	COAD
TCGA-AA-3543	MSI-H	COAD
TCGA-G4-6588	MSI-H	COAD
TCGA-A6-6780	MSI-H	COAD
TCGA-AD-6889	MSI-H	COAD
TCGA-F4-6703	MSI-H	COAD
TCGA-CK-6746	MSI-H	COAD
TCGA-D5-6927	MSI-H	COAD
TCGA-CM-5861	MSI-H	COAD
TCGA-AA-A01R	MSI-H	COAD
TCGA-AZ-6598	MSI-H	COAD
TCGA-AA-3518	MSI-H	COAD
TCGA-CM-4746	MSI-H	COAD
TCGA-AA-3811	MSI-H	COAD
TCGA-AA-3516	MSI-H	COAD
TCGA-AA-3663	MSI-H	COAD
TCGA-G4-6320	MSI-H	COAD
TCGA-AA-3710	MSI-H	COAD
TCGA-AA-3672	MSI-H	COAD
TCGA-AY-6197	MSI-H	COAD
TCGA-D5-6530	MSI-H	COAD
TCGA-G4-6302	MSI-H	COAD
TCGA-CK-6747	MSI-H	COAD
TCGA-G4-6586	MSI-H	COAD
TCGA-AA-A02R	MSI-H	COAD
TCGA-AA-A022	MSI-H	COAD
TCGA-AZ-6601	MSI-H	COAD
TCGA-A6-2676	MSI-H	COAD
TCGA-AD-6895	MSI-H	COAD
TCGA-DM-A1HB	MSI-H	COAD
TCGA-CM-6674	MSI-H	COAD
TCGA-G4-6304	MSI-H	COAD
TCGA-AA-A00J	MSI-H	COAD
TCGA-AD-6964	MSI-H	COAD
TCGA-AM-5821	MSI-H	COAD
TCGA-F4-6856	MSI-H	COAD
TCGA-AA-3947	MSI-H	COAD
TCGA-A6-6653	MSI-H	COAD
TCGA-A6-6781	MSI-H	COAD
TCGA-A6-2672	MSI-H	COAD
TCGA-CM-6162	MSI-H	COAD
TCGA-AA-3554	MSI-H	COAD
TCGA-AA-3864	MSI-H	COAD
TCGA-CM-4743	MSI-H	COAD
TCGA-F4-6570	MSI-H	COAD
TCGA-D5-6928	MSI-H	COAD
TCGA-CM-6171	MSI-H	COAD
TCGA-AA-3845	MSI-H	COAD
TCGA-AA-3966	MSI-H	COAD
TCGA-AA-3715	MSI-H	COAD
TCGA-AA-A00R	MSI-H	COAD
TCGA-AZ-4615	MSI-H	COAD
TCGA-G4-6309	MSI-H	COAD
TCGA-D5-6540	MSI-H	COAD
TCGA-AA-3525	MSI-H	COAD
TCGA-AA-3815	MSI-H	COAD
TCGA-AA-3949	MSI-H	COAD
TCGA-AA-3950	MSI-H	COAD
TCGA-AZ-4614	MSI-L	COAD
TCGA-CM-6161	MSI-L	COAD
TCGA-AA-A02E	MSI-L	COAD
TCGA-AA-3531	MSI-L	COAD
TCGA-CM-6676	MSI-L	COAD
TCGA-A6-2684	MSI-L	COAD
TCGA-F4-6855	MSI-L	COAD
TCGA-A6-5666	MSI-L	COAD
TCGA-G4-6303	MSI-L	COAD
TCGA-CA-5254	MSI-L	COAD
TCGA-G4-6293	MSI-L	COAD
TCGA-AY-6196	MSI-L	COAD
TCGA-AA-3688	MSI-L	COAD
TCGA-AA-A00O	MSI-L	COAD
TCGA-D5-5540	MSI-L	COAD
TCGA-AA-3866	MSI-L	COAD
TCGA-AA-A010	MSI-L	COAD
TCGA-AA-3502	MSI-L	COAD
TCGA-DM-A1D4	MSI-L	COAD
TCGA-AA-A01S	MSI-L	COAD
TCGA-CM-6168	MSI-L	COAD
TCGA-AA-3973	MSI-L	COAD
TCGA-AA-A029	MSI-L	COAD
TCGA-AA-3972	MSI-L	COAD
TCGA-AA-3526	MSI-L	COAD
TCGA-AA-A00K	MSI-L	COAD
TCGA-G4-6627	MSI-L	COAD
TCGA-AA-3819	MSI-L	COAD
TCGA-G4-6298	MSI-L	COAD
TCGA-D5-6532	MSI-L	COAD
TCGA-AZ-4323	MSI-L	COAD
TCGA-D5-6529	MSI-L	COAD
TCGA-CA-6719	MSI-L	COAD
TCGA-AZ-6608	MSI-L	COAD
TCGA-AD-6548	MSI-L	COAD
TCGA-AA-3680	MSI-L	COAD
TCGA-DM-A1DA	MSI-L	COAD
TCGA-AA-3517	MSI-L	COAD
TCGA-AA-3697	MSI-L	COAD
TCGA-AA-A01G	MSI-L	COAD
TCGA-AA-3852	MSI-L	COAD
TCGA-A6-2683	MSI-L	COAD
TCGA-G4-6295	MSI-L	COAD
TCGA-AA-A02W	MSI-L	COAD
TCGA-AA-3854	MSI-L	COAD
TCGA-A6-3808	MSI-L	COAD
TCGA-AA-3930	MSI-L	COAD
TCGA-AA-3941	MSI-L	COAD
TCGA-CM-4747	MSI-L	COAD
TCGA-AA-3982	MSI-L	COAD
TCGA-CK-4948	MSI-L	COAD
TCGA-AA-3861	MSI-L	COAD
TCGA-AA-3520	MSI-L	COAD
TCGA-AA-3496	MSI-L	COAD
TCGA-D5-6929	MSI-L	COAD
TCGA-G4-6321	MSI-L	COAD
TCGA-AA-3855	MSI-L	COAD
TCGA-G4-6317	MSI-L	COAD
TCGA-DM-A0XD	MSI-L	COAD
TCGA-AD-6901	MSI-L	COAD
TCGA-DM-A0XF	MSI-L	COAD
TCGA-AA-3553	MSI-L	COAD
TCGA-AA-A004	MSI-L	COAD
TCGA-CM-4750	MSI-L	COAD
TCGA-DM-A28H	MSI-L	COAD
TCGA-AA-3692	MSI-L	COAD
TCGA-AA-A024	MSI-L	COAD
TCGA-AA-3667	MSI-L	COAD
TCGA-AZ-4684	MSI-L	COAD
TCGA-D5-6538	MSI-L	COAD
TCGA-AA-A00N	MSI-L	COAD
TCGA-AA-3529	MSI-L	COAD
TCGA-AZ-4616	MSI-L	COAD
TCGA-G4-6322	MSI-L	COAD
TCGA-A6-6137	MSS	COAD
TCGA-G4-6306	MSS	COAD
TCGA-AA-3693	MSS	COAD
TCGA-AA-3977	MSS	COAD
TCGA-AA-3510	MSS	COAD
TCGA-AY-6386	MSS	COAD
TCGA-AA-3555	MSS	COAD
TCGA-AA-A00L	MSS	COAD
TCGA-AA-3980	MSS	COAD
TCGA-D5-6541	MSS	COAD
TCGA-A6-6649	MSS	COAD
TCGA-AA-3869	MSS	COAD
TCGA-A6-2678	MSS	COAD
TCGA-D5-6926	MSS	COAD
TCGA-G4-6626	MSS	COAD
TCGA-AZ-4308	MSS	COAD
TCGA-CA-5797	MSS	COAD
TCGA-DM-A28K	MSS	COAD
TCGA-A6-6782	MSS	COAD
TCGA-AA-3675	MSS	COAD
TCGA-G4-6294	MSS	COAD
TCGA-AA-3858	MSS	COAD
TCGA-AA-3812	MSS	COAD
TCGA-AD-6963	MSS	COAD
TCGA-F4-6808	MSS	COAD
TCGA-CM-5868	MSS	COAD
TCGA-A6-6138	MSS	COAD
TCGA-AA-3530	MSS	COAD
TCGA-D5-5538	MSS	COAD
TCGA-A6-5660	MSS	COAD
TCGA-A6-6651	MSS	COAD
TCGA-AA-3851	MSS	COAD
TCGA-DM-A1D0	MSS	COAD
TCGA-A6-2679	MSS	COAD
TCGA-AA-3837	MSS	COAD
TCGA-AA-A02K	MSS	COAD
TCGA-AA-3971	MSS	COAD
TCGA-AA-3872	MSS	COAD
TCGA-AA-3562	MSS	COAD
TCGA-D5-6932	MSS	COAD
TCGA-AA-A01F	MSS	COAD
TCGA-AA-3850	MSS	COAD
TCGA-A6-6140	MSS	COAD
TCGA-CM-5349	MSS	COAD
TCGA-G4-6299	MSS	COAD
TCGA-AA-3695	MSS	COAD
TCGA-F4-6854	MSS	COAD
TCGA-AA-3552	MSS	COAD
TCGA-CA-6717	MSS	COAD
TCGA-AA-3527	MSS	COAD
TCGA-AM-5820	MSS	COAD
TCGA-CM-6172	MSS	COAD
TCGA-D5-6898	MSS	COAD
TCGA-AA-3506	MSS	COAD
TCGA-A6-5667	MSS	COAD
TCGA-F4-6461	MSS	COAD
TCGA-F4-6460	MSS	COAD
TCGA-AA-A03F	MSS	COAD
TCGA-AA-3712	MSS	COAD
TCGA-AA-3560	MSS	COAD
TCGA-CM-5341	MSS	COAD
TCGA-AA-3548	MSS	COAD
TCGA-AA-A01X	MSS	COAD
TCGA-AA-3561	MSS	COAD
TCGA-DM-A28F	MSS	COAD
TCGA-AY-4071	MSS	COAD
TCGA-AA-3655	MSS	COAD
TCGA-AA-3524	MSS	COAD
TCGA-AA-3986	MSS	COAD
TCGA-AA-3862	MSS	COAD
TCGA-A6-2675	MSS	COAD
TCGA-AA-A00D	MSS	COAD
TCGA-AA-A00U	MSS	COAD
TCGA-AA-3519	MSS	COAD
TCGA-AD-6888	MSS	COAD
TCGA-DM-A288	MSS	COAD
TCGA-G4-6310	MSS	COAD
TCGA-AY-5543	MSS	COAD
TCGA-AA-3976	MSS	COAD
TCGA-AZ-6605	MSS	COAD
TCGA-CM-6166	MSS	COAD
TCGA-AZ-5403	MSS	COAD
TCGA-DM-A28E	MSS	COAD
TCGA-AA-3495	MSS	COAD
TCGA-D5-5539	MSS	COAD
TCGA-DM-A1D8	MSS	COAD
TCGA-AA-3967	MSS	COAD
TCGA-AA-A01I	MSS	COAD
TCGA-A6-5656	MSS	COAD
TCGA-AA-3848	MSS	COAD
TCGA-D5-6922	MSS	COAD
TCGA-F4-6807	MSS	COAD
TCGA-AA-3511	MSS	COAD
TCGA-D5-5541	MSS	COAD
TCGA-CA-5256	MSS	COAD
TCGA-CA-6716	MSS	COAD
TCGA-A6-4105	MSS	COAD
TCGA-A6-5662	MSS	COAD
TCGA-AA-3856	MSS	COAD
TCGA-G4-6323	MSS	COAD
TCGA-AA-A01V	MSS	COAD
TCGA-AA-A01K	MSS	COAD
TCGA-A6-6652	MSS	COAD
TCGA-CM-5860	MSS	COAD
TCGA-CM-6677	MSS	COAD
TCGA-A6-5659	MSS	COAD
TCGA-DM-A285	MSS	COAD
TCGA-AA-3975	MSS	COAD
TCGA-AA-3532	MSS	COAD
TCGA-AA-3696	MSS	COAD
TCGA-DM-A28A	MSS	COAD
TCGA-AA-3681	MSS	COAD
TCGA-G4-6314	MSS	COAD
TCGA-AA-3860	MSS	COAD
TCGA-AA-3538	MSS	COAD
TCGA-AA-3678	MSS	COAD
TCGA-CK-5915	MSS	COAD
TCGA-F4-6704	MSS	COAD
TCGA-CK-5912	MSS	COAD
TCGA-AA-3952	MSS	COAD
TCGA-A6-2677	MSS	COAD
TCGA-AA-3846	MSS	COAD
TCGA-AA-3814	MSS	COAD
TCGA-CK-4950	MSS	COAD
TCGA-AA-3662	MSS	COAD
TCGA-AA-3984	MSS	COAD
TCGA-CM-6165	MSS	COAD
TCGA-DM-A28M	MSS	COAD
TCGA-A6-5657	MSS	COAD
TCGA-D5-6920	MSS	COAD
TCGA-AA-3685	MSS	COAD
TCGA-CM-6164	MSS	COAD
TCGA-AY-4070	MSS	COAD
TCGA-AA-A02F	MSS	COAD
TCGA-AA-3514	MSS	COAD
TCGA-AZ-4315	MSS	COAD
TCGA-AA-3534	MSS	COAD
TCGA-DM-A28C	MSS	COAD
TCGA-AA-A01T	MSS	COAD
TCGA-A6-5664	MSS	COAD
TCGA-A6-6650	MSS	COAD
TCGA-AA-3488	MSS	COAD
TCGA-CA-6718	MSS	COAD
TCGA-AA-3660	MSS	COAD
TCGA-D5-6533	MSS	COAD
TCGA-AA-A00W	MSS	COAD
TCGA-AA-A02O	MSS	COAD
TCGA-AZ-4681	MSS	COAD
TCGA-DM-A1D7	MSS	COAD
TCGA-AU-3779	MSS	COAD
TCGA-CM-6680	MSS	COAD
TCGA-AZ-6599	MSS	COAD
TCGA-CM-6675	MSS	COAD
TCGA-AA-3556	MSS	COAD
TCGA-AA-3818	MSS	COAD
TCGA-AA-3970	MSS	COAD
TCGA-AA-A02J	MSS	COAD
TCGA-CK-4947	MSS	COAD
TCGA-AA-3994	MSS	COAD
TCGA-DM-A0X9	MSS	COAD
TCGA-CM-6679	MSS	COAD
TCGA-A6-2682	MSS	COAD
TCGA-CA-6715	MSS	COAD
TCGA-G4-6311	MSS	COAD
TCGA-CK-6751	MSS	COAD
TCGA-AA-3956	MSS	COAD
TCGA-A6-2681	MSS	COAD
TCGA-AA-3841	MSS	COAD
TCGA-CK-6748	MSS	COAD
TCGA-CM-4752	MSS	COAD
TCGA-AA-3844	MSS	COAD
TCGA-AA-3842	MSS	COAD
TCGA-CM-6163	MSS	COAD
TCGA-AA-A01C	MSS	COAD
TCGA-AA-3509	MSS	COAD
TCGA-AA-3939	MSS	COAD
TCGA-A6-6654	MSS	COAD
TCGA-A6-3807	MSS	COAD
TCGA-CM-6169	MSS	COAD
TCGA-CK-4952	MSS	COAD
TCGA-AA-3875	MSS	COAD
TCGA-CA-5255	MSS	COAD
TCGA-A6-2671	MSS	COAD
TCGA-G4-6307	MSS	COAD
TCGA-DM-A1HA	MSS	COAD
TCGA-AZ-6603	MSS	COAD
TCGA-CK-5914	MSS	COAD
TCGA-A6-2674	MSS	COAD
TCGA-A6-6141	MSS	COAD
TCGA-CM-5864	MSS	COAD
TCGA-AA-3955	MSS	COAD
TCGA-D5-6931	MSS	COAD
TCGA-G4-6625	MSS	COAD
TCGA-AA-A00F	MSS	COAD
TCGA-G4-6297	MSS	COAD
TCGA-AA-3673	MSS	COAD
TCGA-AA-A00Q	MSS	COAD
TCGA-AZ-6607	MSS	COAD
TCGA-A6-6648	MSS	COAD
TCGA-CA-5796	MSS	COAD
TCGA-DM-A280	MSS	COAD
TCGA-AA-3494	MSS	COAD
TCGA-AA-A02H	MSS	COAD
TCGA-F4-6809	MSS	COAD
TCGA-AA-3544	MSS	COAD
TCGA-D5-6536	MSS	COAD
TCGA-AD-6890	MSS	COAD
TCGA-CM-5344	MSS	COAD
TCGA-AA-3558	MSS	COAD
TCGA-AD-6899	MSS	COAD
TCGA-DM-A1D6	MSS	COAD
TCGA-AZ-5407	MSS	COAD
TCGA-A6-3810	MSS	COAD
TCGA-CM-5348	MSS	COAD
TCGA-AA-3679	MSS	COAD
TCGA-CM-6170	MSS	COAD
TCGA-AA-3542	MSS	COAD
TCGA-AA-3521	MSS	COAD
TCGA-D5-6534	MSS	COAD
TCGA-D5-6537	MSS	COAD
TCGA-AA-3489	MSS	COAD
TCGA-D5-5537	MSS	COAD
TCGA-A6-6142	MSS	COAD
TCGA-F4-6806	MSS	COAD
TCGA-F4-6569	MSS	COAD
TCGA-AZ-6606	MSS	COAD
TCGA-AD-6965	MSS	COAD
TCGA-CM-6167	MSS	COAD
TCGA-AA-A01D	MSS	COAD
TCGA-AZ-6600	MSS	COAD
TCGA-AA-A017	MSS	COAD
TCGA-AA-3979	MSS	COAD
TCGA-AA-A00Z	MSS	COAD
TCGA-AA-3831	MSS	COAD
TCGA-AA-3989	MSS	COAD
TCGA-D5-7000	MSS	COAD
TCGA-A6-4107	MSS	COAD
TCGA-AA-A01Z	MSS	COAD
TCGA-D5-6539	MSS	COAD
TCGA-G4-6315	MSS	COAD
TCGA-AA-3968	MSS	COAD
TCGA-F4-6459	MSS	COAD
TCGA-AA-3664	MSS	COAD
TCGA-D5-6924	MSS	COAD
TCGA-AA-3870	MSS	COAD
TCGA-D5-6535	MSS	COAD
TCGA-DM-A1D9	MSS	COAD
TCGA-CM-4751	MSS	COAD
TCGA-AA-3867	MSS	COAD
TCGA-CM-6678	MSS	COAD
TCGA-DM-A1DB	MSS	COAD
TCGA-D5-6531	MSS	COAD
TCGA-AZ-4682	MSS	COAD
TCGA-AA-3684	MSS	COAD
TCGA-AA-3522	MSS	COAD
TCGA-F4-6463	MSS	COAD
TCGA-CM-4744	MSS	COAD
TCGA-CM-5863	MSS	COAD
TCGA-CM-5862	MSS	COAD
TCGA-A6-2685	MSS	COAD
TCGA-AA-A03J	MSS	COAD
TCGA-AA-3549	MSS	COAD
TCGA-D5-6923	MSS	COAD
TCGA-CM-4748	MSS	COAD
TCGA-AA-A02Y	MSS	COAD
TCGA-AA-3666	MSS	COAD
TCGA-DM-A282	MSS	COAD
TCGA-F4-6805	MSS	COAD
TCGA-A6-2680	MSS	COAD
TCGA-DM-A28G	MSS	COAD
TCGA-L5-A4OI	MSI-H	ESCA
TCGA-L5-A8NM	MSI-H	ESCA
TCGA-B7-5816	MSI-H	ESCA
TCGA-B7-A5TI	MSI-H	ESCA
TCGA-B7-A5TJ	MSI-H	ESCA
TCGA-BR-4201	MSI-H	ESCA
TCGA-BR-4256	MSI-H	ESCA
TCGA-BR-4257	MSI-H	ESCA
TCGA-BR-4280	MSI-H	ESCA
TCGA-BR-4292	MSI-H	ESCA
TCGA-BR-4361	MSI-H	ESCA
TCGA-BR-4362	MSI-H	ESCA
TCGA-BR-4363	MSI-H	ESCA
TCGA-BR-4368	MSI-H	ESCA
TCGA-BR-4370	MSI-H	ESCA
TCGA-BR-6452	MSI-H	ESCA
TCGA-BR-6566	MSI-H	ESCA
TCGA-BR-6802	MSI-H	ESCA
TCGA-BR-6852	MSI-H	ESCA
TCGA-BR-7703	MSI-H	ESCA
TCGA-BR-7707	MSI-H	ESCA
TCGA-BR-7851	MSI-H	ESCA
TCGA-BR-8059	MSI-H	ESCA
TCGA-BR-8078	MSI-H	ESCA
TCGA-BR-8081	MSI-H	ESCA
TCGA-BR-8284	MSI-H	ESCA
TCGA-BR-8361	MSI-H	ESCA
TCGA-BR-8363	MSI-H	ESCA
TCGA-BR-8368	MSI-H	ESCA
TCGA-BR-8372	MSI-H	ESCA
TCGA-BR-8382	MSI-H	ESCA
TCGA-BR-8487	MSI-H	ESCA
TCGA-BR-8591	MSI-H	ESCA
TCGA-CD-8536	MSI-H	ESCA
TCGA-CD-A4MG	MSI-H	ESCA
TCGA-CD-A4MI	MSI-H	ESCA
TCGA-CD-A4MJ	MSI-H	ESCA
TCGA-CG-4305	MSI-H	ESCA
TCGA-CG-4306	MSI-H	ESCA
TCGA-CG-4442	MSI-H	ESCA
TCGA-CG-4465	MSI-H	ESCA
TCGA-CG-5721	MSI-H	ESCA
TCGA-CG-5723	MSI-H	ESCA
TCGA-CG-5726	MSI-H	ESCA
TCGA-D7-A4YV	MSI-H	ESCA
TCGA-D7-A4YY	MSI-H	ESCA
TCGA-D7-A6EY	MSI-H	ESCA
TCGA-F1-6177	MSI-H	ESCA
TCGA-F1-6874	MSI-H	ESCA
TCGA-F1-A448	MSI-H	ESCA
TCGA-FP-A4BE	MSI-H	ESCA
TCGA-HF-7132	MSI-H	ESCA
TCGA-HF-A5NB	MSI-H	ESCA
TCGA-HU-8602	MSI-H	ESCA
TCGA-HU-A4G8	MSI-H	ESCA
TCGA-HU-A4G9	MSI-H	ESCA
TCGA-HU-A4GN	MSI-H	ESCA
TCGA-HU-A4GQ	MSI-H	ESCA
TCGA-HU-A4GT	MSI-H	ESCA
TCGA-HU-A4GU	MSI-H	ESCA
TCGA-HU-A4GX	MSI-H	ESCA
TCGA-HU-A4H3	MSI-H	ESCA
TCGA-HU-A4H4	MSI-H	ESCA
TCGA-HU-A4H8	MSI-H	ESCA
TCGA-MX-A5UJ	MSI-H	ESCA
TCGA-R5-A7ZI	MSI-H	ESCA
TCGA-RD-A8NB	MSI-H	ESCA
TCGA-SW-A7EA	MSI-H	ESCA
TCGA-VQ-A8E3	MSI-H	ESCA
TCGA-VQ-A8P2	MSI-H	ESCA
TCGA-VQ-A8PB	MSI-H	ESCA
TCGA-VQ-A8PO	MSI-H	ESCA
TCGA-VQ-A8PP	MSI-H	ESCA
TCGA-VQ-A8PX	MSI-H	ESCA
TCGA-VQ-A91D	MSI-H	ESCA
TCGA-VQ-A91K	MSI-H	ESCA
TCGA-VQ-A924	MSI-H	ESCA
TCGA-VQ-AA6D	MSI-H	ESCA
TCGA-2H-A9GF	MSI-L	ESCA
TCGA-2H-A9GR	MSI-L	ESCA
TCGA-JY-A6F8	MSI-L	ESCA
TCGA-JY-A6FB	MSI-L	ESCA
TCGA-JY-A6FH	MSI-L	ESCA
TCGA-L5-A43C	MSI-L	ESCA
TCGA-L5-A4OG	MSI-L	ESCA
TCGA-L5-A4OJ	MSI-L	ESCA
TCGA-L5-A4OW	MSI-L	ESCA
TCGA-L5-A4OX	MSI-L	ESCA
TCGA-L5-A88V	MSI-L	ESCA
TCGA-L5-A8NE	MSI-L	ESCA
TCGA-L5-A8NJ	MSI-L	ESCA
TCGA-L5-A8NS	MSI-L	ESCA
TCGA-L5-A8NT	MSI-L	ESCA
TCGA-R6-A6XG	MSI-L	ESCA
TCGA-V5-AASX	MSI-L	ESCA
TCGA-3M-AB47	MSI-L	ESCA
TCGA-B7-5818	MSI-L	ESCA
TCGA-BR-4294	MSI-L	ESCA
TCGA-BR-6458	MSI-L	ESCA
TCGA-BR-6705	MSI-L	ESCA
TCGA-BR-6801	MSI-L	ESCA
TCGA-BR-7723	MSI-L	ESCA
TCGA-BR-7959	MSI-L	ESCA
TCGA-BR-8058	MSI-L	ESCA
TCGA-BR-8286	MSI-L	ESCA
TCGA-BR-8373	MSI-L	ESCA
TCGA-BR-8380	MSI-L	ESCA
TCGA-BR-8679	MSI-L	ESCA
TCGA-BR-8683	MSI-L	ESCA
TCGA-BR-A4J4	MSI-L	ESCA
TCGA-CD-8524	MSI-L	ESCA
TCGA-CD-8528	MSI-L	ESCA
TCGA-CD-A48A	MSI-L	ESCA
TCGA-CG-4436	MSI-L	ESCA
TCGA-CG-4437	MSI-L	ESCA
TCGA-CG-4440	MSI-L	ESCA
TCGA-CG-4449	MSI-L	ESCA
TCGA-CG-4466	MSI-L	ESCA
TCGA-CG-4469	MSI-L	ESCA
TCGA-CG-5720	MSI-L	ESCA
TCGA-CG-5724	MSI-L	ESCA
TCGA-CG-5734	MSI-L	ESCA
TCGA-D7-5578	MSI-L	ESCA
TCGA-D7-6521	MSI-L	ESCA
TCGA-D7-6525	MSI-L	ESCA
TCGA-D7-6527	MSI-L	ESCA
TCGA-D7-6528	MSI-L	ESCA
TCGA-D7-8573	MSI-L	ESCA
TCGA-D7-A6EV	MSI-L	ESCA
TCGA-EQ-A4SO	MSI-L	ESCA
TCGA-HU-A4GC	MSI-L	ESCA
TCGA-HU-A4GP	MSI-L	ESCA
TCGA-HU-A4HD	MSI-L	ESCA
TCGA-IN-8462	MSI-L	ESCA
TCGA-IN-8663	MSI-L	ESCA
TCGA-IN-A6RO	MSI-L	ESCA
TCGA-IN-A7NT	MSI-L	ESCA
TCGA-IN-AB1X	MSI-L	ESCA
TCGA-R5-A805	MSI-L	ESCA
TCGA-VQ-A8P5	MSI-L	ESCA
TCGA-VQ-A91W	MSI-L	ESCA
TCGA-VQ-A91X	MSI-L	ESCA
TCGA-VQ-A922	MSI-L	ESCA
TCGA-VQ-A92D	MSI-L	ESCA
TCGA-VQ-A94R	MSI-L	ESCA
TCGA-VQ-A94T	MSI-L	ESCA
TCGA-ZQ-A9CR	MSI-L	ESCA
TCGA-2H-A9GH	MSS	ESCA
TCGA-2H-A9GI	MSS	ESCA
TCGA-2H-A9GK	MSS	ESCA
TCGA-2H-A9GL	MSS	ESCA
TCGA-2H-A9GM	MSS	ESCA
TCGA-2H-A9GN	MSS	ESCA
TCGA-2H-A9GO	MSS	ESCA
TCGA-2H-A9GQ	MSS	ESCA
TCGA-IC-A6RE	MSS	ESCA
TCGA-IG-A4QS	MSS	ESCA
TCGA-JY-A938	MSS	ESCA
TCGA-JY-A93C	MSS	ESCA
TCGA-JY-A93D	MSS	ESCA
TCGA-JY-A93E	MSS	ESCA
TCGA-L5-A43I	MSS	ESCA
TCGA-L5-A4OE	MSS	ESCA
TCGA-L5-A4OF	MSS	ESCA
TCGA-L5-A4OH	MSS	ESCA
TCGA-L5-A4ON	MSS	ESCA
TCGA-L5-A4OO	MSS	ESCA
TCGA-L5-A4OP	MSS	ESCA
TCGA-L5-A4OQ	MSS	ESCA
TCGA-L5-A4OR	MSS	ESCA
TCGA-L5-A4OS	MSS	ESCA
TCGA-L5-A4OT	MSS	ESCA
TCGA-L5-A4OU	MSS	ESCA
TCGA-L5-A88Y	MSS	ESCA
TCGA-L5-A891	MSS	ESCA
TCGA-L5-A8NF	MSS	ESCA
TCGA-L5-A8NG	MSS	ESCA
TCGA-L5-A8NH	MSS	ESCA
TCGA-L5-A8NI	MSS	ESCA
TCGA-L5-A8NL	MSS	ESCA
TCGA-L5-A8NN	MSS	ESCA
TCGA-L5-A8NR	MSS	ESCA
TCGA-L5-A8NU	MSS	ESCA
TCGA-L5-A8NV	MSS	ESCA
TCGA-L5-A8NW	MSS	ESCA
TCGA-L7-A6VZ	MSS	ESCA
TCGA-M9-A5M8	MSS	ESCA
TCGA-Q9-A6FW	MSS	ESCA
TCGA-R6-A6DN	MSS	ESCA
TCGA-R6-A6DQ	MSS	ESCA
TCGA-R6-A6KZ	MSS	ESCA
TCGA-R6-A6L4	MSS	ESCA
TCGA-R6-A6L6	MSS	ESCA
TCGA-R6-A6XQ	MSS	ESCA
TCGA-R6-A6Y2	MSS	ESCA
TCGA-R6-A8W5	MSS	ESCA
TCGA-R6-A8W8	MSS	ESCA
TCGA-R6-A8WC	MSS	ESCA
TCGA-R6-A8WG	MSS	ESCA
TCGA-RE-A7BO	MSS	ESCA
TCGA-S8-A6BV	MSS	ESCA
TCGA-V5-A7RB	MSS	ESCA
TCGA-V5-A7RE	MSS	ESCA
TCGA-V5-AASW	MSS	ESCA
TCGA-VR-A8EQ	MSS	ESCA
TCGA-VR-AA4D	MSS	ESCA
TCGA-X8-AAAR	MSS	ESCA
TCGA-ZR-A9CJ	MSS	ESCA
TCGA-3M-AB46	MSS	ESCA
TCGA-B7-A5TK	MSS	ESCA
TCGA-B7-A5TN	MSS	ESCA
TCGA-BR-4187	MSS	ESCA
TCGA-BR-4191	MSS	ESCA
TCGA-BR-4253	MSS	ESCA
TCGA-BR-4255	MSS	ESCA
TCGA-BR-4267	MSS	ESCA
TCGA-BR-4279	MSS	ESCA
TCGA-BR-4357	MSS	ESCA
TCGA-BR-4366	MSS	ESCA
TCGA-BR-4369	MSS	ESCA
TCGA-BR-4371	MSS	ESCA
TCGA-BR-6453	MSS	ESCA
TCGA-BR-6454	MSS	ESCA
TCGA-BR-6455	MSS	ESCA
TCGA-BR-6456	MSS	ESCA
TCGA-BR-6457	MSS	ESCA
TCGA-BR-6563	MSS	ESCA
TCGA-BR-6564	MSS	ESCA
TCGA-BR-6565	MSS	ESCA
TCGA-BR-6706	MSS	ESCA
TCGA-BR-6707	MSS	ESCA
TCGA-BR-6710	MSS	ESCA
TCGA-BR-6803	MSS	ESCA
TCGA-BR-7196	MSS	ESCA
TCGA-BR-7197	MSS	ESCA
TCGA-BR-7715	MSS	ESCA
TCGA-BR-7716	MSS	ESCA
TCGA-BR-7717	MSS	ESCA
TCGA-BR-7722	MSS	ESCA
TCGA-BR-7901	MSS	ESCA
TCGA-BR-7957	MSS	ESCA
TCGA-BR-7958	MSS	ESCA
TCGA-BR-8077	MSS	ESCA
TCGA-BR-8080	MSS	ESCA
TCGA-BR-8289	MSS	ESCA
TCGA-BR-8291	MSS	ESCA
TCGA-BR-8297	MSS	ESCA
TCGA-BR-8362	MSS	ESCA
TCGA-BR-8364	MSS	ESCA
TCGA-BR-8365	MSS	ESCA
TCGA-BR-8366	MSS	ESCA
TCGA-BR-8367	MSS	ESCA
TCGA-BR-8369	MSS	ESCA
TCGA-BR-8371	MSS	ESCA
TCGA-BR-8381	MSS	ESCA
TCGA-BR-8384	MSS	ESCA
TCGA-BR-8483	MSS	ESCA
TCGA-BR-8484	MSS	ESCA
TCGA-BR-8485	MSS	ESCA
TCGA-BR-8486	MSS	ESCA
TCGA-BR-8588	MSS	ESCA
TCGA-BR-8589	MSS	ESCA
TCGA-BR-8590	MSS	ESCA
TCGA-BR-8592	MSS	ESCA
TCGA-BR-8677	MSS	ESCA
TCGA-BR-8678	MSS	ESCA
TCGA-BR-8680	MSS	ESCA
TCGA-BR-8682	MSS	ESCA
TCGA-BR-8686	MSS	ESCA
TCGA-BR-8687	MSS	ESCA
TCGA-BR-A44T	MSS	ESCA
TCGA-BR-A44U	MSS	ESCA
TCGA-BR-A452	MSS	ESCA
TCGA-BR-A453	MSS	ESCA
TCGA-BR-A4CR	MSS	ESCA
TCGA-BR-A4CS	MSS	ESCA
TCGA-BR-A4IU	MSS	ESCA
TCGA-BR-A4IV	MSS	ESCA
TCGA-BR-A4IY	MSS	ESCA
TCGA-BR-A4IZ	MSS	ESCA
TCGA-BR-A4J1	MSS	ESCA
TCGA-BR-A4J2	MSS	ESCA
TCGA-BR-A4J5	MSS	ESCA
TCGA-BR-A4J6	MSS	ESCA
TCGA-BR-A4J7	MSS	ESCA
TCGA-BR-A4J8	MSS	ESCA
TCGA-BR-A4J9	MSS	ESCA
TCGA-BR-A4PD	MSS	ESCA
TCGA-BR-A4PE	MSS	ESCA
TCGA-BR-A4PF	MSS	ESCA
TCGA-BR-A4QI	MSS	ESCA
TCGA-CD-5798	MSS	ESCA
TCGA-CD-5799	MSS	ESCA
TCGA-CD-5800	MSS	ESCA
TCGA-CD-5801	MSS	ESCA
TCGA-CD-5803	MSS	ESCA
TCGA-CD-5804	MSS	ESCA
TCGA-CD-8526	MSS	ESCA
TCGA-CD-8529	MSS	ESCA
TCGA-CD-8530	MSS	ESCA
TCGA-CD-8531	MSS	ESCA
TCGA-CD-8532	MSS	ESCA
TCGA-CD-8534	MSS	ESCA
TCGA-CD-8535	MSS	ESCA
TCGA-CD-A486	MSS	ESCA
TCGA-CD-A487	MSS	ESCA
TCGA-CD-A489	MSS	ESCA
TCGA-CD-A48C	MSS	ESCA
TCGA-CD-A4MH	MSS	ESCA
TCGA-CG-4301	MSS	ESCA
TCGA-CG-4304	MSS	ESCA
TCGA-CG-4438	MSS	ESCA
TCGA-CG-4441	MSS	ESCA
TCGA-CG-4443	MSS	ESCA
TCGA-CG-4444	MSS	ESCA
TCGA-CG-4462	MSS	ESCA
TCGA-CG-4474	MSS	ESCA
TCGA-CG-4475	MSS	ESCA
TCGA-CG-4476	MSS	ESCA
TCGA-CG-4477	MSS	ESCA
TCGA-CG-5717	MSS	ESCA
TCGA-CG-5718	MSS	ESCA
TCGA-CG-5719	MSS	ESCA
TCGA-CG-5722	MSS	ESCA
TCGA-CG-5732	MSS	ESCA
TCGA-D7-5577	MSS	ESCA
TCGA-D7-6518	MSS	ESCA
TCGA-D7-6519	MSS	ESCA
TCGA-D7-6520	MSS	ESCA
TCGA-D7-6522	MSS	ESCA
TCGA-D7-6524	MSS	ESCA
TCGA-D7-6526	MSS	ESCA
TCGA-D7-6815	MSS	ESCA
TCGA-D7-6817	MSS	ESCA
TCGA-D7-6818	MSS	ESCA
TCGA-D7-6820	MSS	ESCA
TCGA-D7-6822	MSS	ESCA
TCGA-D7-8570	MSS	ESCA
TCGA-D7-8572	MSS	ESCA
TCGA-D7-8574	MSS	ESCA
TCGA-D7-8575	MSS	ESCA
TCGA-D7-8576	MSS	ESCA
TCGA-D7-8578	MSS	ESCA
TCGA-D7-8579	MSS	ESCA
TCGA-D7-A4YT	MSS	ESCA
TCGA-D7-A4YU	MSS	ESCA
TCGA-D7-A4YX	MSS	ESCA
TCGA-D7-A4Z0	MSS	ESCA
TCGA-D7-A6EX	MSS	ESCA
TCGA-D7-A6EZ	MSS	ESCA
TCGA-D7-A6F0	MSS	ESCA
TCGA-D7-A6F2	MSS	ESCA
TCGA-D7-A747	MSS	ESCA
TCGA-D7-A748	MSS	ESCA
TCGA-D7-A74A	MSS	ESCA
TCGA-EQ-8122	MSS	ESCA
TCGA-F1-6875	MSS	ESCA
TCGA-F1-A72C	MSS	ESCA
TCGA-FP-7735	MSS	ESCA
TCGA-FP-7829	MSS	ESCA
TCGA-FP-7916	MSS	ESCA
TCGA-FP-7998	MSS	ESCA
TCGA-FP-8099	MSS	ESCA
TCGA-FP-8209	MSS	ESCA
TCGA-FP-8210	MSS	ESCA
TCGA-FP-8211	MSS	ESCA
TCGA-FP-8631	MSS	ESCA
TCGA-FP-A4BF	MSS	ESCA
TCGA-FP-A8CX	MSS	ESCA
TCGA-FP-A9TM	MSS	ESCA
TCGA-HF-7133	MSS	ESCA
TCGA-HF-7136	MSS	ESCA
TCGA-HU-8249	MSS	ESCA
TCGA-HU-8604	MSS	ESCA
TCGA-HU-8608	MSS	ESCA
TCGA-HU-8610	MSS	ESCA
TCGA-HU-A4G2	MSS	ESCA
TCGA-HU-A4G3	MSS	ESCA
TCGA-HU-A4G6	MSS	ESCA
TCGA-HU-A4GD	MSS	ESCA
TCGA-HU-A4GF	MSS	ESCA
TCGA-HU-A4GH	MSS	ESCA
TCGA-HU-A4GY	MSS	ESCA
TCGA-HU-A4H0	MSS	ESCA
TCGA-HU-A4H2	MSS	ESCA
TCGA-HU-A4H5	MSS	ESCA
TCGA-HU-A4H6	MSS	ESCA
TCGA-IN-7806	MSS	ESCA
TCGA-IN-7808	MSS	ESCA
TCGA-IN-A6RI	MSS	ESCA
TCGA-IN-A6RJ	MSS	ESCA
TCGA-IN-A6RL	MSS	ESCA
TCGA-IN-A6RN	MSS	ESCA
TCGA-IN-A6RR	MSS	ESCA
TCGA-IN-A6RS	MSS	ESCA
TCGA-IN-A7NR	MSS	ESCA
TCGA-IN-A7NU	MSS	ESCA
TCGA-IN-AB1V	MSS	ESCA
TCGA-IP-7968	MSS	ESCA
TCGA-KB-A6F7	MSS	ESCA
TCGA-KB-A93G	MSS	ESCA
TCGA-KB-A93H	MSS	ESCA
TCGA-KB-A93J	MSS	ESCA
TCGA-MX-A5UG	MSS	ESCA
TCGA-MX-A663	MSS	ESCA
TCGA-MX-A666	MSS	ESCA
TCGA-R5-A7O7	MSS	ESCA
TCGA-R5-A7ZE	MSS	ESCA
TCGA-R5-A7ZF	MSS	ESCA
TCGA-R5-A7ZR	MSS	ESCA
TCGA-RD-A7BS	MSS	ESCA
TCGA-RD-A7BW	MSS	ESCA
TCGA-RD-A7C1	MSS	ESCA
TCGA-RD-A8MV	MSS	ESCA
TCGA-RD-A8MW	MSS	ESCA
TCGA-RD-A8N0	MSS	ESCA
TCGA-RD-A8N1	MSS	ESCA
TCGA-RD-A8N2	MSS	ESCA
TCGA-RD-A8N4	MSS	ESCA
TCGA-RD-A8N5	MSS	ESCA
TCGA-RD-A8N6	MSS	ESCA
TCGA-RD-A8N9	MSS	ESCA
TCGA-SW-A7EB	MSS	ESCA
TCGA-VQ-A8DT	MSS	ESCA
TCGA-VQ-A8DU	MSS	ESCA
TCGA-VQ-A8DV	MSS	ESCA
TCGA-VQ-A8DZ	MSS	ESCA
TCGA-VQ-A8E0	MSS	ESCA
TCGA-VQ-A8E2	MSS	ESCA
TCGA-VQ-A8E7	MSS	ESCA
TCGA-VQ-A8P3	MSS	ESCA
TCGA-VQ-A8P8	MSS	ESCA
TCGA-VQ-A8PC	MSS	ESCA
TCGA-VQ-A8PD	MSS	ESCA
TCGA-VQ-A8PE	MSS	ESCA
TCGA-VQ-A8PF	MSS	ESCA
TCGA-VQ-A8PH	MSS	ESCA
TCGA-VQ-A8PJ	MSS	ESCA
TCGA-VQ-A8PK	MSS	ESCA
TCGA-VQ-A8PM	MSS	ESCA
TCGA-VQ-A8PQ	MSS	ESCA
TCGA-VQ-A8PU	MSS	ESCA
TCGA-VQ-A91A	MSS	ESCA
TCGA-VQ-A91N	MSS	ESCA
TCGA-VQ-A91Q	MSS	ESCA
TCGA-VQ-A91S	MSS	ESCA
TCGA-VQ-A91U	MSS	ESCA
TCGA-VQ-A91V	MSS	ESCA
TCGA-VQ-A91Y	MSS	ESCA
TCGA-VQ-A91Z	MSS	ESCA
TCGA-VQ-A923	MSS	ESCA
TCGA-VQ-A925	MSS	ESCA
TCGA-VQ-A927	MSS	ESCA
TCGA-VQ-A928	MSS	ESCA
TCGA-VQ-A94O	MSS	ESCA
TCGA-VQ-A94P	MSS	ESCA
TCGA-VQ-A94U	MSS	ESCA
TCGA-VQ-AA64	MSS	ESCA
TCGA-VQ-AA68	MSS	ESCA
TCGA-VQ-AA69	MSS	ESCA
TCGA-VQ-AA6A	MSS	ESCA
TCGA-VQ-AA6B	MSS	ESCA
TCGA-VQ-AA6F	MSS	ESCA
TCGA-VQ-AA6G	MSS	ESCA
TCGA-VQ-AA6I	MSS	ESCA
TCGA-VQ-AA6J	MSS	ESCA
TCGA-VQ-AA6K	MSS	ESCA
TCGA-ZA-A8F6	MSS	ESCA
TCGA-DC-6154	MSI-H	READ
TCGA-EI-6507	MSI-H	READ
TCGA-AG-A02N	MSI-H	READ
TCGA-AG-3906	MSI-H	READ
TCGA-AG-3891	MSI-H	READ
TCGA-EI-6882	MSI-H	READ
TCGA-F5-6864	MSI-L	READ
TCGA-AH-6549	MSI-L	READ
TCGA-AG-3592	MSI-L	READ
TCGA-EI-7002	MSI-L	READ
TCGA-EI-6510	MSI-L	READ
TCGA-F5-6571	MSI-L	READ
TCGA-AF-3911	MSI-L	READ
TCGA-AH-6897	MSI-L	READ
TCGA-AG-4001	MSI-L	READ
TCGA-AH-6644	MSI-L	READ
TCGA-AG-3731	MSI-L	READ
TCGA-F5-6863	MSI-L	READ
TCGA-DY-A1DD	MSI-L	READ
TCGA-AG-4007	MSI-L	READ
TCGA-AG-3583	MSI-L	READ
TCGA-AG-3601	MSI-L	READ
TCGA-DY-A1DF	MSI-L	READ
TCGA-F5-6811	MSI-L	READ
TCGA-G5-6233	MSI-L	READ
TCGA-AF-2689	MSS	READ
TCGA-AF-2690	MSS	READ
TCGA-CI-6624	MSS	READ
TCGA-EI-6881	MSS	READ
TCGA-CI-6619	MSS	READ
TCGA-AG-A023	MSS	READ
TCGA-AG-A011	MSS	READ
TCGA-DC-6681	MSS	READ
TCGA-DT-5265	MSS	READ
TCGA-AF-3914	MSS	READ
TCGA-EI-6514	MSS	READ
TCGA-EI-6883	MSS	READ
TCGA-AG-A020	MSS	READ
TCGA-AG-3574	MSS	READ
TCGA-AG-3593	MSS	READ
TCGA-AH-6903	MSS	READ
TCGA-AG-A01N	MSS	READ
TCGA-DY-A1DC	MSS	READ
TCGA-AG-3726	MSS	READ
TCGA-DC-5337	MSS	READ
TCGA-EI-6512	MSS	READ
TCGA-DC-6156	MSS	READ
TCGA-DC-6682	MSS	READ
TCGA-F5-6810	MSS	READ
TCGA-AG-3599	MSS	READ
TCGA-DC-6160	MSS	READ
TCGA-G5-6572	MSS	READ
TCGA-AF-2693	MSS	READ
TCGA-DC-6158	MSS	READ
TCGA-AG-3581	MSS	READ
TCGA-EI-6885	MSS	READ
TCGA-AG-A026	MSS	READ
TCGA-AF-3913	MSS	READ
TCGA-AG-3578	MSS	READ
TCGA-AG-3894	MSS	READ
TCGA-AG-4015	MSS	READ
TCGA-F5-6814	MSS	READ
TCGA-AG-4022	MSS	READ
TCGA-AG-A01L	MSS	READ
TCGA-AG-A015	MSS	READ
TCGA-G5-6641	MSS	READ
TCGA-AG-3728	MSS	READ
TCGA-AG-3612	MSS	READ
TCGA-CI-6621	MSS	READ
TCGA-AG-3901	MSS	READ
TCGA-DC-6683	MSS	READ
TCGA-AG-3882	MSS	READ
TCGA-AG-4005	MSS	READ
TCGA-AG-A02G	MSS	READ
TCGA-AG-3600	MSS	READ
TCGA-EF-5830	MSS	READ
TCGA-AG-A032	MSS	READ
TCGA-EI-6917	MSS	READ
TCGA-AG-3605	MSS	READ
TCGA-AG-3732	MSS	READ
TCGA-EI-6513	MSS	READ
TCGA-AG-3586	MSS	READ
TCGA-AG-A01Y	MSS	READ
TCGA-F5-6813	MSS	READ
TCGA-AG-3896	MSS	READ
TCGA-CI-6623	MSS	READ
TCGA-AG-3602	MSS	READ
TCGA-AH-6547	MSS	READ
TCGA-AG-A016	MSS	READ
TCGA-F5-6702	MSS	READ
TCGA-AG-A036	MSS	READ
TCGA-EI-6508	MSS	READ
TCGA-DY-A1H8	MSS	READ
TCGA-G5-6235	MSS	READ
TCGA-AG-3582	MSS	READ
TCGA-CL-5918	MSS	READ
TCGA-AG-3598	MSS	READ
TCGA-AG-3892	MSS	READ
TCGA-AG-4021	MSS	READ
TCGA-AF-2687	MSS	READ
TCGA-AG-3611	MSS	READ
TCGA-AF-2692	MSS	READ
TCGA-AG-3742	MSS	READ
TCGA-AG-3725	MSS	READ
TCGA-AG-3878	MSS	READ
TCGA-AG-4008	MSS	READ
TCGA-AG-A01W	MSS	READ
TCGA-AG-3909	MSS	READ
TCGA-F5-6861	MSS	READ
TCGA-CL-5917	MSS	READ
TCGA-DY-A1DG	MSS	READ
TCGA-EF-5831	MSS	READ
TCGA-F5-6464	MSS	READ
TCGA-AG-3887	MSS	READ
TCGA-AG-3609	MSS	READ
TCGA-AG-A014	MSS	READ
TCGA-AF-2691	MSS	READ
TCGA-AH-6544	MSS	READ
TCGA-DY-A1DE	MSS	READ
TCGA-AG-3580	MSS	READ
TCGA-AG-3898	MSS	READ
TCGA-AF-6136	MSS	READ
TCGA-AF-5654	MSS	READ
TCGA-AG-3575	MSS	READ
TCGA-AF-4110	MSS	READ
TCGA-AG-3999	MSS	READ
TCGA-AF-6672	MSS	READ
TCGA-DC-6157	MSS	READ
TCGA-DC-4745	MSS	READ
TCGA-EI-6509	MSS	READ
TCGA-AG-3881	MSS	READ
TCGA-AG-3883	MSS	READ
TCGA-EI-6511	MSS	READ
TCGA-AG-A025	MSS	READ
TCGA-DC-6155	MSS	READ
TCGA-AG-3893	MSS	READ
TCGA-AG-A00Y	MSS	READ
TCGA-DY-A0XA	MSS	READ
TCGA-AG-A00H	MSS	READ
TCGA-AG-3890	MSS	READ
TCGA-EI-6506	MSS	READ
TCGA-AG-3902	MSS	READ
TCGA-AH-6643	MSS	READ
TCGA-CI-6622	MSS	READ
TCGA-AG-3587	MSS	READ
TCGA-AG-4009	MSS	READ
TCGA-AG-3594	MSS	READ
TCGA-AG-A01J	MSS	READ
TCGA-DC-4749	MSS	READ
TCGA-F5-6465	MSS	READ
TCGA-CI-6620	MSS	READ
TCGA-EI-6884	MSS	READ
TCGA-AG-3584	MSS	READ
TCGA-EI-7004	MSS	READ
TCGA-AG-A002	MSS	READ
TCGA-AF-3400	MSS	READ
TCGA-AG-3591	MSS	READ
TCGA-CL-4957	MSS	READ
TCGA-F5-6812	MSS	READ
TCGA-AG-3885	MSS	READ
TCGA-AG-3727	MSS	READ
TCGA-DC-5869	MSS	READ
TCGA-AF-6655	MSS	READ
TCGA-AG-A02X	MSS	READ
TCGA-BM-6198	MSS	READ
TCGA-AG-A008	MSS	READ
TCGA-AG-A00C	MSS	READ
TCGA-CG-4460	MSI-H	STAD
TCGA-BR-4184	MSI-H	STAD
TCGA-CG-5728	MSI-H	STAD
TCGA-VQ-A91E	MSI-H	STAD
TCGA-HJ-7597	MSI-H	STAD
TCGA-BR-A4QL	MSI-H	STAD
TCGA-CG-5733	MSI-H	STAD
TCGA-VQ-A8PT	MSI-H	STAD
TCGA-BR-8360	MSI-H	STAD
TCGA-BR-8690	MSI-L	STAD
TCGA-CD-8527	MSI-L	STAD
TCGA-HF-7134	MSI-L	STAD
TCGA-RD-A7BT	MSI-L	STAD
TCGA-BR-4188	MSI-L	STAD
TCGA-R5-A804	MSI-L	STAD
TCGA-CD-8533	MSI-L	STAD
TCGA-BR-8295	MSI-L	STAD
TCGA-CG-5727	MSI-L	STAD
TCGA-BR-8370	MSI-L	STAD
TCGA-HU-8244	MSI-L	STAD
TCGA-CG-4472	MSS	STAD
TCGA-BR-4183	MSS	STAD
TCGA-HU-A4HB	MSS	STAD
TCGA-CD-8525	MSS	STAD
TCGA-CG-5716	MSS	STAD
TCGA-BR-A4QM	MSS	STAD
TCGA-BR-A4CQ	MSS	STAD
TCGA-VQ-A8PS	MSS	STAD
TCGA-CG-5725	MSS	STAD
TCGA-BR-8060	MSS	STAD
TCGA-D7-A6ET	MSS	STAD
TCGA-BR-8296	MSS	STAD
TCGA-EQ-5647	MSS	STAD
TCGA-HU-A4GJ	MSS	STAD
TCGA-HF-7131	MSS	STAD
TCGA-CG-5730	MSS	STAD
TCGA-CG-4300	MSS	STAD
TCGA-CD-5813	MSS	STAD
TCGA-VQ-A8PZ	MSS	STAD
TCGA-CD-5802	MSS	STAD
TCGA-VQ-A8PY	MSS	STAD
TCGA-HU-8238	MSS	STAD
TCGA-IN-A6RP	MSS	STAD
TCGA-BR-6709	MSS	STAD
TCGA-VQ-A8DL	MSS	STAD
TCGA-HU-8243	MSS	STAD
TCGA-CG-4455	MSS	STAD
TCGA-HU-8245	MSS	STAD
TCGA-D7-5579	MSS	STAD
TCGA-BR-8676	MSS	STAD
TCGA-BR-4367	MSS	STAD
TCGA-D7-A74B	MSS	STAD
TCGA-BR-7704	MSS	STAD
TCGA-BR-8285	MSS	STAD
TCGA-KB-A6F5	MSS	STAD
TCGA-EO-A22U	MSI-H	UCEC
TCGA-A5-A0GH	MSI-H	UCEC
TCGA-AP-A1DO	MSI-H	UCEC
TCGA-BS-A0VI	MSI-H	UCEC
TCGA-B5-A1MX	MSI-H	UCEC
TCGA-EO-A3AZ	MSI-H	UCEC
TCGA-BG-A222	MSI-H	UCEC
TCGA-AX-A05S	MSI-H	UCEC
TCGA-DF-A2KZ	MSI-H	UCEC
TCGA-A5-A0GI	MSI-H	UCEC
TCGA-SJ-A6ZI	MSI-H	UCEC
TCGA-D1-A167	MSI-H	UCEC
TCGA-EY-A549	MSI-H	UCEC
TCGA-DI-A0WH	MSI-H	UCEC
TCGA-AX-A1C4	MSI-H	UCEC
TCGA-BG-A220	MSI-H	UCEC
TCGA-FI-A2F4	MSI-H	UCEC
TCGA-AP-A0LT	MSI-H	UCEC
TCGA-AJ-A8CW	MSI-H	UCEC
TCGA-B5-A0K9	MSI-H	UCEC
TCGA-AP-A059	MSI-H	UCEC
TCGA-AJ-A8CV	MSI-H	UCEC
TCGA-D1-A2G6	MSI-H	UCEC
TCGA-EY-A215	MSI-H	UCEC
TCGA-FI-A2D4	MSI-H	UCEC
TCGA-AP-A05O	MSI-H	UCEC
TCGA-BG-A2AD	MSI-H	UCEC
TCGA-FI-A2D0	MSI-H	UCEC
TCGA-AP-A1DR	MSI-H	UCEC
TCGA-AJ-A3NE	MSI-H	UCEC
TCGA-AX-A0IZ	MSI-H	UCEC
TCGA-AP-A0LD	MSI-H	UCEC
TCGA-BG-A2L7	MSI-H	UCEC
TCGA-D1-A17F	MSI-H	UCEC
TCGA-BG-A0MQ	MSI-H	UCEC
TCGA-B5-A0JV	MSI-H	UCEC
TCGA-A5-A0VQ	MSI-H	UCEC
TCGA-D1-A2G5	MSI-H	UCEC
TCGA-AX-A2HJ	MSI-H	UCEC
TCGA-A5-A0G9	MSI-H	UCEC
TCGA-AX-A1C9	MSI-H	UCEC
TCGA-A5-A1OF	MSI-H	UCEC
TCGA-SL-A6JA	MSI-H	UCEC
TCGA-EY-A2OM	MSI-H	UCEC
TCGA-AP-A1E1	MSI-H	UCEC
TCGA-A5-A0VP	MSI-H	UCEC
TCGA-A5-A0GB	MSI-H	UCEC
TCGA-D1-A1O7	MSI-H	UCEC
TCGA-B5-A11J	MSI-H	UCEC
TCGA-D1-A17M	MSI-H	UCEC
TCGA-E6-A2P9	MSI-H	UCEC
TCGA-AP-A1DH	MSI-H	UCEC
TCGA-AP-A05N	MSI-H	UCEC
TCGA-BS-A0TE	MSI-H	UCEC
TCGA-EO-A22S	MSI-H	UCEC
TCGA-A5-A0GD	MSI-H	UCEC
TCGA-AJ-A3EK	MSI-H	UCEC
TCGA-EY-A1GQ	MSI-H	UCEC
TCGA-D1-A160	MSI-H	UCEC
TCGA-BK-A0C9	MSI-H	UCEC
TCGA-AP-A0LG	MSI-H	UCEC
TCGA-D1-A1NY	MSI-H	UCEC
TCGA-EY-A1GO	MSI-H	UCEC
TCGA-B5-A11U	MSI-H	UCEC
TCGA-B5-A0JR	MSI-H	UCEC
TCGA-D1-A1NS	MSI-H	UCEC
TCGA-BS-A0UM	MSI-H	UCEC
TCGA-AJ-A3BH	MSI-H	UCEC
TCGA-B5-A0K2	MSI-H	UCEC
TCGA-EY-A5W2	MSI-H	UCEC
TCGA-EY-A1GK	MSI-H	UCEC
TCGA-A5-A0GG	MSI-H	UCEC
TCGA-AX-A2HD	MSI-H	UCEC
TCGA-AP-A1DP	MSI-H	UCEC
TCGA-BG-A0LX	MSI-H	UCEC
TCGA-AP-A0LS	MSI-H	UCEC
TCGA-D1-A17A	MSI-H	UCEC
TCGA-EC-A1QX	MSI-H	UCEC
TCGA-A5-A2K7	MSI-H	UCEC
TCGA-A5-A2K3	MSI-H	UCEC
TCGA-D1-A16N	MSI-H	UCEC
TCGA-AJ-A2QO	MSI-H	UCEC
TCGA-AP-A0LE	MSI-H	UCEC
TCGA-EY-A2OP	MSI-H	UCEC
TCGA-AJ-A8CT	MSI-H	UCEC
TCGA-BS-A0TJ	MSI-H	UCEC
TCGA-AX-A3G9	MSI-H	UCEC
TCGA-B5-A11H	MSI-H	UCEC
TCGA-D1-A17H	MSI-H	UCEC
TCGA-D1-A176	MSI-H	UCEC
TCGA-AX-A3G8	MSI-H	UCEC
TCGA-D1-A2G0	MSI-H	UCEC
TCGA-AJ-A23O	MSI-H	UCEC
TCGA-A5-A0GA	MSI-H	UCEC
TCGA-BS-A0U8	MSI-H	UCEC
TCGA-D1-A174	MSI-H	UCEC
TCGA-EO-A3KX	MSI-H	UCEC
TCGA-D1-A17R	MSI-H	UCEC
TCGA-BG-A0M4	MSI-H	UCEC
TCGA-AJ-A3OJ	MSI-H	UCEC
TCGA-AJ-A3BG	MSI-H	UCEC
TCGA-FI-A2D6	MSI-H	UCEC
TCGA-AX-A2HG	MSI-H	UCEC
TCGA-D1-A17D	MSI-H	UCEC
TCGA-AX-A1CE	MSI-H	UCEC
TCGA-AJ-A3OL	MSI-H	UCEC
TCGA-D1-A0ZS	MSI-H	UCEC
TCGA-AX-A3FT	MSI-H	UCEC
TCGA-BG-A0M0	MSI-H	UCEC
TCGA-AX-A3FS	MSI-H	UCEC
TCGA-AP-A1DK	MSI-H	UCEC
TCGA-EO-A3AU	MSI-H	UCEC
TCGA-DI-A1BU	MSI-H	UCEC
TCGA-A5-A0G1	MSI-H	UCEC
TCGA-AX-A2HC	MSI-H	UCEC
TCGA-BS-A0UL	MSI-H	UCEC
TCGA-EY-A548	MSI-H	UCEC
TCGA-A5-A0GW	MSI-H	UCEC
TCGA-DF-A2KY	MSI-H	UCEC
TCGA-B5-A0K6	MSI-H	UCEC
TCGA-EY-A1GU	MSI-H	UCEC
TCGA-D1-A16F	MSI-H	UCEC
TCGA-EY-A1GF	MSI-H	UCEC
TCGA-BG-A18B	MSI-H	UCEC
TCGA-BG-A0VW	MSI-H	UCEC
TCGA-EO-A22T	MSI-H	UCEC
TCGA-AX-A064	MSI-H	UCEC
TCGA-D1-A17U	MSI-H	UCEC
TCGA-B5-A0JU	MSI-H	UCEC
TCGA-QS-A5YR	MSI-H	UCEC
TCGA-BG-A221	MSI-H	UCEC
TCGA-AX-A063	MSI-H	UCEC
TCGA-D1-A177	MSI-H	UCEC
TCGA-PG-A6IB	MSI-H	UCEC
TCGA-EC-A24G	MSI-H	UCEC
TCGA-B5-A0JZ	MSI-H	UCEC
TCGA-AX-A060	MSI-H	UCEC
TCGA-E6-A2P8	MSI-H	UCEC
TCGA-AX-A2HA	MSI-H	UCEC
TCGA-D1-A101	MSI-H	UCEC
TCGA-BS-A0TA	MSI-H	UCEC
TCGA-B5-A11G	MSI-H	UCEC
TCGA-B5-A3FC	MSI-H	UCEC
TCGA-AX-A0J1	MSI-H	UCEC
TCGA-B5-A5OC	MSI-H	UCEC
TCGA-EY-A1H0	MSI-H	UCEC
TCGA-BG-A0VZ	MSI-H	UCEC
TCGA-B5-A1MW	MSI-H	UCEC
TCGA-AP-A051	MSI-H	UCEC
TCGA-AP-A0LP	MSI-H	UCEC
TCGA-AP-A1DM	MSI-H	UCEC
TCGA-AX-A1C5	MSI-H	UCEC
TCGA-D1-A175	MSI-H	UCEC
TCGA-BS-A0V4	MSI-H	UCEC
TCGA-D1-A1NZ	MSI-H	UCEC
TCGA-D1-A17B	MSI-H	UCEC
TCGA-PG-A917	MSI-H	UCEC
TCGA-AP-A054	MSI-H	UCEC
TCGA-AX-A05Y	MSI-H	UCEC
TCGA-BS-A0UA	MSI-H	UCEC
TCGA-BG-A3EW	MSI-H	UCEC
TCGA-AX-A06H	MSI-H	UCEC
TCGA-BK-A13B	MSI-H	UCEC
TCGA-EC-A1NJ	MSI-H	UCEC
TCGA-D1-A0ZO	MSI-H	UCEC
TCGA-A5-A7WJ	MSI-H	UCEC
TCGA-D1-A163	MSI-H	UCEC
TCGA-AX-A2IN	MSI-H	UCEC
TCGA-BS-A0UJ	MSI-H	UCEC
TCGA-B5-A11E	MSI-L	UCEC
TCGA-E6-A1LX	MSI-L	UCEC
TCGA-A5-A0G5	MSI-L	UCEC
TCGA-A5-A0G2	MSI-L	UCEC
TCGA-D1-A16Y	MSI-L	UCEC
TCGA-AP-A1DV	MSI-L	UCEC
TCGA-AX-A0J0	MSI-L	UCEC
TCGA-B5-A1MV	MSI-L	UCEC
TCGA-BG-A187	MSI-L	UCEC
TCGA-AP-A3K1	MSI-L	UCEC
TCGA-AJ-A3OK	MSI-L	UCEC
TCGA-AJ-A3EL	MSI-L	UCEC
TCGA-BS-A0U7	MSI-L	UCEC
TCGA-B5-A1MZ	MSI-L	UCEC
TCGA-B5-A3FH	MSI-L	UCEC
TCGA-D1-A15X	MSI-L	UCEC
TCGA-AP-A1E0	MSI-L	UCEC
TCGA-A5-A2K4	MSI-L	UCEC
TCGA-D1-A0ZP	MSI-L	UCEC
TCGA-B5-A3FA	MSI-L	UCEC
TCGA-D1-A15Z	MSI-L	UCEC
TCGA-AX-A06F	MSI-L	UCEC
TCGA-B5-A11Y	MSI-L	UCEC
TCGA-AX-A2H8	MSI-L	UCEC
TCGA-AX-A0IW	MSI-L	UCEC
TCGA-B5-A11X	MSI-L	UCEC
TCGA-D1-A3DA	MSI-L	UCEC
TCGA-H5-A2HR	MSI-L	UCEC
TCGA-D1-A103	MSI-L	UCEC
TCGA-FI-A2EY	MSI-L	UCEC
TCGA-AJ-A3BK	MSI-L	UCEC
TCGA-EO-A22R	MSI-L	UCEC
TCGA-AP-A056	MSI-L	UCEC
TCGA-B5-A0JN	MSI-L	UCEC
TCGA-B5-A11O	MSI-L	UCEC
TCGA-EY-A210	MSI-L	UCEC
TCGA-B5-A11P	MSI-L	UCEC
TCGA-AX-A1CC	MSI-L	UCEC
TCGA-B5-A11N	MSI-L	UCEC
TCGA-D1-A17Q	MSI-L	UCEC
TCGA-AX-A1CN	MSI-L	UCEC
TCGA-D1-A1NW	MSI-L	UCEC
TCGA-BS-A0UV	MSI-L	UCEC
TCGA-A5-A1OK	MSS	UCEC
TCGA-AX-A3FW	MSS	UCEC
TCGA-DF-A2KR	MSS	UCEC
TCGA-D1-A2G7	MSS	UCEC
TCGA-EY-A1GD	MSS	UCEC
TCGA-B5-A3S1	MSS	UCEC
TCGA-EY-A212	MSS	UCEC
TCGA-D1-A179	MSS	UCEC
TCGA-D1-A0ZQ	MSS	UCEC
TCGA-FI-A2EX	MSS	UCEC
TCGA-AP-A05J	MSS	UCEC
TCGA-A5-A0R6	MSS	UCEC
TCGA-AX-A1CR	MSS	UCEC
TCGA-KP-A3W1	MSS	UCEC
TCGA-AP-A05P	MSS	UCEC
TCGA-B5-A5OD	MSS	UCEC
TCGA-JU-AAVI	MSS	UCEC
TCGA-FI-A3PX	MSS	UCEC
TCGA-B5-A11F	MSS	UCEC
TCGA-DI-A1C3	MSS	UCEC
TCGA-D1-A162	MSS	UCEC
TCGA-AJ-A3BF	MSS	UCEC
TCGA-B5-A0K1	MSS	UCEC
TCGA-D1-A16R	MSS	UCEC
TCGA-EY-A214	MSS	UCEC
TCGA-D1-A168	MSS	UCEC
TCGA-AJ-A6NU	MSS	UCEC
TCGA-EO-A3L0	MSS	UCEC
TCGA-FI-A2EU	MSS	UCEC
TCGA-AP-A0LM	MSS	UCEC
TCGA-AP-A1E3	MSS	UCEC
TCGA-AX-A1CK	MSS	UCEC
TCGA-FI-A2D2	MSS	UCEC
TCGA-D1-A3JP	MSS	UCEC
TCGA-PG-A7D5	MSS	UCEC
TCGA-AX-A062	MSS	UCEC
TCGA-EO-A3B0	MSS	UCEC
TCGA-AW-A1PO	MSS	UCEC
TCGA-EY-A1GM	MSS	UCEC
TCGA-KJ-A3U4	MSS	UCEC
TCGA-B5-A0JS	MSS	UCEC
TCGA-AJ-A3NG	MSS	UCEC
TCGA-A5-A1OJ	MSS	UCEC
TCGA-BG-A0M7	MSS	UCEC
TCGA-EO-A22X	MSS	UCEC
TCGA-BK-A6W3	MSS	UCEC
TCGA-AX-A1CF	MSS	UCEC
TCGA-B5-A3F9	MSS	UCEC
TCGA-D1-A1O8	MSS	UCEC
TCGA-D1-A16X	MSS	UCEC
TCGA-PG-A5BC	MSS	UCEC
TCGA-D1-A17S	MSS	UCEC
TCGA-AX-A05T	MSS	UCEC
TCGA-AP-A0LQ	MSS	UCEC
TCGA-FI-A2F9	MSS	UCEC
TCGA-BK-A4ZD	MSS	UCEC
TCGA-B5-A0K8	MSS	UCEC
TCGA-A5-A0R9	MSS	UCEC
TCGA-B5-A0K0	MSS	UCEC
TCGA-A5-A3LO	MSS	UCEC
TCGA-BS-A0V8	MSS	UCEC
TCGA-BK-A0CC	MSS	UCEC
TCGA-EO-A3AS	MSS	UCEC
TCGA-EO-A3B1	MSS	UCEC
TCGA-BK-A56F	MSS	UCEC
TCGA-BG-A0W1	MSS	UCEC
TCGA-AX-A0IS	MSS	UCEC
TCGA-B5-A0K7	MSS	UCEC
TCGA-D1-A17N	MSS	UCEC
TCGA-BG-A0M6	MSS	UCEC
TCGA-KP-A3W3	MSS	UCEC
TCGA-EY-A2OQ	MSS	UCEC
TCGA-B5-A1MR	MSS	UCEC
TCGA-A5-A0R7	MSS	UCEC
TCGA-D1-A161	MSS	UCEC
TCGA-QS-A5YQ	MSS	UCEC
TCGA-A5-A0GP	MSS	UCEC
TCGA-A5-A0VO	MSS	UCEC
TCGA-EY-A3L3	MSS	UCEC
TCGA-EY-A2OO	MSS	UCEC
TCGA-A5-A0R8	MSS	UCEC
TCGA-B5-A11L	MSS	UCEC
TCGA-D1-A3JQ	MSS	UCEC
TCGA-BG-A0MT	MSS	UCEC
TCGA-EO-A3AY	MSS	UCEC
TCGA-AX-A3G4	MSS	UCEC
TCGA-A5-A2K2	MSS	UCEC
TCGA-A5-A0G3	MSS	UCEC
TCGA-D1-A16O	MSS	UCEC
TCGA-EY-A1GJ	MSS	UCEC
TCGA-BS-A0TG	MSS	UCEC
TCGA-AJ-A2QL	MSS	UCEC
TCGA-AX-A06D	MSS	UCEC
TCGA-A5-A1OG	MSS	UCEC
TCGA-AJ-A3EJ	MSS	UCEC
TCGA-BG-A0LW	MSS	UCEC
TCGA-EO-A2CG	MSS	UCEC
TCGA-D1-A0ZN	MSS	UCEC
TCGA-E6-A1LZ	MSS	UCEC
TCGA-AX-A3G3	MSS	UCEC
TCGA-5B-A90C	MSS	UCEC
TCGA-EY-A1GI	MSS	UCEC
TCGA-D1-A16G	MSS	UCEC
TCGA-5S-A9Q8	MSS	UCEC
TCGA-DI-A1NN	MSS	UCEC
TCGA-AX-A05W	MSS	UCEC
TCGA-BG-A0MC	MSS	UCEC
TCGA-A5-A0GJ	MSS	UCEC
TCGA-BG-A0YU	MSS	UCEC
TCGA-AX-A06B	MSS	UCEC
TCGA-AP-A1E4	MSS	UCEC
TCGA-D1-A16S	MSS	UCEC
TCGA-D1-A0ZV	MSS	UCEC
TCGA-B5-A3FB	MSS	UCEC
TCGA-EO-A2CH	MSS	UCEC
TCGA-D1-A0ZR	MSS	UCEC
TCGA-BG-A0MU	MSS	UCEC
TCGA-BG-A0MS	MSS	UCEC
TCGA-EY-A1GX	MSS	UCEC
TCGA-B5-A121	MSS	UCEC
TCGA-BG-A0M2	MSS	UCEC
TCGA-A5-A0GM	MSS	UCEC
TCGA-B5-A0K4	MSS	UCEC
TCGA-D1-A1O0	MSS	UCEC
TCGA-BS-A0V6	MSS	UCEC
TCGA-AX-A3GB	MSS	UCEC
TCGA-D1-A169	MSS	UCEC
TCGA-AP-A0L8	MSS	UCEC
TCGA-D1-A165	MSS	UCEC
TCGA-A5-A1OH	MSS	UCEC
TCGA-A5-A3LP	MSS	UCEC
TCGA-AJ-A3BD	MSS	UCEC
TCGA-BK-A26L	MSS	UCEC
TCGA-AX-A3G1	MSS	UCEC
TCGA-BG-A0MG	MSS	UCEC
TCGA-BG-A0RY	MSS	UCEC
TCGA-AJ-A5DW	MSS	UCEC
TCGA-EY-A1GS	MSS	UCEC
TCGA-BG-A0YV	MSS	UCEC
TCGA-BG-A2AE	MSS	UCEC
TCGA-SL-A6J9	MSS	UCEC
TCGA-BS-A0U5	MSS	UCEC
TCGA-AP-A05A	MSS	UCEC
TCGA-AJ-A2QM	MSS	UCEC
TCGA-EY-A1G8	MSS	UCEC
TCGA-EO-A3KU	MSS	UCEC
TCGA-BG-A0W2	MSS	UCEC
TCGA-AX-A06L	MSS	UCEC
TCGA-B5-A1MU	MSS	UCEC
TCGA-B5-A11W	MSS	UCEC
TCGA-FI-A2D5	MSS	UCEC
TCGA-B5-A11I	MSS	UCEC
TCGA-D1-A15V	MSS	UCEC
TCGA-EY-A1G7	MSS	UCEC
TCGA-KP-A3VZ	MSS	UCEC
TCGA-BG-A0VX	MSS	UCEC
TCGA-BS-A0UF	MSS	UCEC
TCGA-AP-A05D	MSS	UCEC
TCGA-EO-A1Y8	MSS	UCEC
TCGA-AJ-A2QK	MSS	UCEC
TCGA-A5-A7WK	MSS	UCEC
TCGA-D1-A1NX	MSS	UCEC
TCGA-QF-A5YS	MSS	UCEC
TCGA-BG-A0MA	MSS	UCEC
TCGA-EY-A1GW	MSS	UCEC
TCGA-EY-A4KR	MSS	UCEC
TCGA-BS-A0TI	MSS	UCEC
TCGA-FI-A2CX	MSS	UCEC
TCGA-AJ-A2QN	MSS	UCEC
TCGA-BG-A0M8	MSS	UCEC
TCGA-D1-A102	MSS	UCEC
TCGA-AX-A3FX	MSS	UCEC
TCGA-D1-A17C	MSS	UCEC
TCGA-AX-A2HK	MSS	UCEC
TCGA-AJ-A4ZG	MSS	UCEC
TCGA-BS-A0WQ	MSS	UCEC
TCGA-EY-A1GT	MSS	UCEC
TCGA-EY-A1GR	MSS	UCEC
TCGA-AJ-A3NH	MSS	UCEC
TCGA-EO-A1Y7	MSS	UCEC
TCGA-AX-A3G7	MSS	UCEC
TCGA-AX-A1CI	MSS	UCEC
TCGA-SJ-A6ZJ	MSS	UCEC
TCGA-B5-A11M	MSS	UCEC
TCGA-BG-A186	MSS	UCEC
TCGA-AP-A05H	MSS	UCEC
TCGA-BG-A0MO	MSS	UCEC
TCGA-AP-A0LF	MSS	UCEC
TCGA-AX-A1C7	MSS	UCEC
TCGA-EY-A1GP	MSS	UCEC
TCGA-D1-A3DG	MSS	UCEC
TCGA-B5-A0K3	MSS	UCEC
TCGA-AX-A2HF	MSS	UCEC
TCGA-DF-A2L0	MSS	UCEC
TCGA-BS-A0TC	MSS	UCEC
TCGA-AP-A0L9	MSS	UCEC
TCGA-D1-A3DH	MSS	UCEC
TCGA-AP-A0LH	MSS	UCEC
TCGA-AJ-A3IA	MSS	UCEC
TCGA-AX-A2IO	MSS	UCEC
TCGA-A5-AB3J	MSS	UCEC
TCGA-D1-A0ZZ	MSS	UCEC
TCGA-D1-A16J	MSS	UCEC
TCGA-BS-A0T9	MSS	UCEC
TCGA-AX-A0IU	MSS	UCEC
TCGA-D1-A16Q	MSS	UCEC
TCGA-BG-A0M9	MSS	UCEC
TCGA-D1-A16V	MSS	UCEC
TCGA-EY-A3QX	MSS	UCEC
TCGA-BG-A0M3	MSS	UCEC
TCGA-BK-A0CA	MSS	UCEC
TCGA-AJ-A3BI	MSS	UCEC
TCGA-AX-A3FZ	MSS	UCEC
TCGA-BK-A139	MSS	UCEC
TCGA-BK-A6W4	MSS	UCEC
TCGA-QS-A744	MSS	UCEC
TCGA-A5-A0GR	MSS	UCEC
TCGA-AX-A2HH	MSS	UCEC
TCGA-D1-A16I	MSS	UCEC
TCGA-QS-A8F1	MSS	UCEC
TCGA-A5-A0GX	MSS	UCEC
TCGA-D1-A16D	MSS	UCEC
TCGA-B5-A0JX	MSS	UCEC
TCGA-DF-A2KV	MSS	UCEC
TCGA-BK-A0CB	MSS	UCEC
TCGA-D1-A17K	MSS	UCEC
TCGA-B5-A1MY	MSS	UCEC
TCGA-AJ-A23N	MSS	UCEC
TCGA-AP-A0LV	MSS	UCEC
TCGA-A5-A0GV	MSS	UCEC
TCGA-PG-A916	MSS	UCEC
TCGA-EO-A1Y5	MSS	UCEC
TCGA-EO-A3KW	MSS	UCEC
TCGA-BS-A0U9	MSS	UCEC
TCGA-FI-A2F8	MSS	UCEC
TCGA-FI-A3PV	MSS	UCEC
TCGA-AP-A0LN	MSS	UCEC
TCGA-BG-A0VV	MSS	UCEC
TCGA-B5-A0JY	MSS	UCEC
TCGA-KP-A3W4	MSS	UCEC
TCGA-DI-A2QY	MSS	UCEC
TCGA-BG-A18C	MSS	UCEC
TCGA-D1-A17L	MSS	UCEC
TCGA-AX-A06J	MSS	UCEC
TCGA-A5-A2K5	MSS	UCEC
TCGA-B5-A11S	MSS	UCEC
TCGA-A5-A0GE	MSS	UCEC
TCGA-AP-A5FX	MSS	UCEC
TCGA-DI-A2QU	MSS	UCEC
TCGA-PG-A915	MSS	UCEC
TCGA-BG-A0MI	MSS	UCEC
TCGA-AP-A0LL	MSS	UCEC
TCGA-AP-A1DQ	MSS	UCEC
TCGA-A5-A0GU	MSS	UCEC
TCGA-E6-A8L9	MSS	UCEC
TCGA-EY-A1GC	MSS	UCEC
TCGA-FI-A2CY	MSS	UCEC
TCGA-AJ-A5DV	MSS	UCEC
TCGA-AX-A1C8	MSS	UCEC
TCGA-EO-A3AV	MSS	UCEC
TCGA-AJ-A23M	MSS	UCEC
TCGA-B5-A11V	MSS	UCEC
TCGA-AJ-A3EM	MSS	UCEC
TCGA-AX-A2H5	MSS	UCEC
TCGA-A5-A0GQ	MSS	UCEC
TCGA-AJ-A3TW	MSS	UCEC
TCGA-DI-A1NO	MSS	UCEC
TCGA-EY-A1GL	MSS	UCEC
TCGA-AP-A0LI	MSS	UCEC
TCGA-AX-A1CP	MSS	UCEC
TCGA-BS-A0UT	MSS	UCEC
TCGA-DI-A2QT	MSS	UCEC
TCGA-D1-A16B	MSS	UCEC
TCGA-AX-A3G6	MSS	UCEC
TCGA-AP-A053	MSS	UCEC
TCGA-B5-A11Q	MSS	UCEC
TCGA-AP-A052	MSS	UCEC
TCGA-AX-A2H4	MSS	UCEC
TCGA-A5-A0RA	MSS	UCEC
TCGA-AJ-A3NC	MSS	UCEC
TCGA-KP-A3W0	MSS	UCEC
TCGA-B5-A5OE	MSS	UCEC
TCGA-B5-A0JT	MSS	UCEC
TCGA-K6-A3WQ	MSS	UCEC
TCGA-D1-A17T	MSS	UCEC
TCGA-BS-A0V7	MSS	UCEC
TCGA-BG-A3PP	MSS	UCEC
TCGA-AJ-A3NF	MSS	UCEC
TCGA-AX-A3FV	MSS	UCEC
TCGA-AP-A0LO	MSS	UCEC
TCGA-B5-A11R	MSS	UCEC
TCGA-D1-A1O5	MSS	UCEC
TCGA-EY-A2ON	MSS	UCEC
TCGA-EY-A72D	MSS	UCEC
TCGA-AX-A2H7	MSS	UCEC
TCGA-E6-A1M0	MSS	UCEC
TCGA-EY-A1GV	MSS	UCEC
TCGA-AX-A2H2	MSS	UCEC
TCGA-DI-A1BY	MSS	UCEC
TCGA-AX-A05Z	MSS	UCEC
TCGA-BG-A0MH	MSS	UCEC
TCGA-D1-A15W	MSS	UCEC
TCGA-QF-A5YT	MSS	UCEC
TCGA-D1-A1NU	MSS	UCEC
TCGA-AX-A05U	MSS	UCEC
TCGA-D1-A0ZU	MSS	UCEC
TCGA-B5-A1N2	MSS	UCEC
TCGA-B5-A1MS	MSS	UCEC
TCGA-BG-A0VT	MSS	UCEC
TCGA-B5-A11Z	MSS	UCEC
TCGA-EY-A1GE	MSS	UCEC
TCGA-A5-A0GN	MSS	UCEC
TCGA-AJ-A3I9	MSS	UCEC
TCGA-B5-A0KB	MSS	UCEC
TCGA-EO-A22Y	MSS	UCEC
TCGA-D1-A16E	MSS	UCEC
TCGA-4E-A92E	MSS	UCEC
TCGA-AP-A0LJ	MSS	UCEC
TCGA-BK-A13C	MSS	UCEC
TCGA-EY-A1GH	MSS	UCEC
TCGA-BG-A18A	MSS	UCEC
TCGA-PG-A914	MSS	UCEC
TCGA-BS-A0TD	MSS	UCEC

## Sheet: Table S6
Supplemental materials table S6: The TIDE, MSI, T-cell dysfunction and exclusion scores of TCGA-STAD
Patient	TIDE	MSI	Dysfunction	Exclusion
TCGA-FP-7829-01A-11R-2055-13	0.67	0	-0.15	0.67
TCGA-D7-6522-01A-11R-1802-13	0.24	0	0.24	0.67
TCGA-FP-7998-01A-11R-2203-13	0.24	0	0.24	-0.01
TCGA-VQ-A8PQ-01A-11R-A414-31	0.21	0	0.21	0.38
TCGA-CD-5803-01A-11R-1602-13	0.17	0	0.17	0.96
TCGA-CG-5734-01A-11R-1602-13	0.15	0	0.15	0.01
TCGA-BR-6454-11A-01R-1802-13	0.14	1	0.14	-0.04
TCGA-HU-A4GJ-01A-11R-A251-31	0.14	0.1	0.14	-0.01
TCGA-BR-6852-01A-11R-1884-13	0.14	1	0.14	0.23
TCGA-CG-5728-11A-01R-1602-13	0.13	0.02	0.13	-0.08
TCGA-FP-8209-01A-11R-2343-13	0.13	0.01	0.13	0.99
TCGA-CD-8531-01A-11R-2343-13	0.13	1	0.13	0.1
TCGA-BR-7715-11A-01R-2055-13	0.13	1	0.13	-0.03
TCGA-BR-7704-11A-01R-2055-13	0.13	1	0.13	0.57
TCGA-BR-6457-11A-01R-1802-13	0.13	1	0.13	-0.08
TCGA-BR-7717-11A-01R-2055-13	0.13	1	0.13	0.01
TCGA-BR-6564-01A-12R-1884-13	0.12	0	0.12	0.78
TCGA-MX-A5UG-01A-21R-A31P-31	0.12	0	0.12	1.05
TCGA-BR-6457-01A-21R-1802-13	0.12	0	0.12	0.87
TCGA-CG-5720-11A-01R-1602-13	0.12	1	0.12	-0.08
TCGA-FP-8210-01A-11R-2343-13	0.12	0	0.12	1.06
TCGA-BR-7703-11A-01R-2055-13	0.11	1	0.11	-0.08
TCGA-CG-5721-11A-01R-1602-13	0.1	0.98	0.1	-0.08
TCGA-BR-6563-01A-13R-2055-13	0.1	0	0.1	0.44
TCGA-BR-6705-01A-12R-1884-13	0.1	0	0.1	1.74
TCGA-CG-5733-11A-01R-1602-13	0.1	0.15	0.1	-0.11
TCGA-BR-6802-01A-11R-1884-13	0.1	1	0.1	0.33
TCGA-CG-5722-11A-02R-1602-13	0.1	1	0.1	-0.05
TCGA-VQ-A8PF-01A-11R-A414-31	0.1	0	0.1	0.01
TCGA-CG-5721-01A-11R-1602-13	0.1	1	0.1	0.28
TCGA-CD-8532-01A-11R-2343-13	0.09	0	0.09	0.06
TCGA-CG-5716-01A-21R-1802-13	0.09	1	0.09	-0.03
TCGA-D7-8574-01A-13R-2343-13	0.09	0	0.09	0.65
TCGA-BR-6803-01A-11R-1884-13	0.09	0	0.09	0.71
TCGA-BR-6453-01A-11R-1802-13	0.09	0	0.09	0.38
TCGA-CD-5813-01A-11R-1602-13	0.09	0	0.09	0.89
TCGA-RD-A8N0-01A-12R-A36D-31	0.09	0.52	0.09	-0.01
TCGA-HU-8608-01A-11R-2402-13	0.09	0	0.09	-0.01
TCGA-BR-8366-01A-11R-2343-13	0.08	0	0.08	0.41
TCGA-BR-7716-11A-01R-2055-13	0.08	1	0.08	-0.06
TCGA-FP-7916-01A-11R-2203-13	0.08	0	0.08	0.17
TCGA-HU-A4GY-01A-21R-A24K-31	0.08	0	0.08	0.6
TCGA-BR-7958-01A-21R-2343-13	0.08	0	0.08	0.24
TCGA-KB-A93J-01A-11R-A39E-31	0.08	0	0.08	0.13
TCGA-CD-8529-01A-11R-2343-13	0.08	0	0.08	0.14
TCGA-BR-8060-11A-01R-2343-13	0.07	1	0.07	0.03
TCGA-BR-6710-01A-11R-1884-13	0.07	1	0.07	-0.02
TCGA-CG-5734-11A-01R-1602-13	0.07	1	0.07	-0.03
TCGA-B7-A5TK-01A-12R-A36D-31	0.07	0	0.07	0.36
TCGA-BR-A44T-01A-32R-A24K-31	0.07	0	0.07	0.58
TCGA-VQ-A91K-01A-11R-A414-31	0.07	1	0.07	0.46
TCGA-BR-8058-01A-31R-2343-13	0.07	0	0.07	0.15
TCGA-BR-6709-01A-11R-1884-13	0.07	0	0.07	0.41
TCGA-BR-6453-11A-01R-1802-13	0.07	1	0.07	-0.05
TCGA-BR-8364-01A-11R-2343-13	0.07	0	0.07	1.45
TCGA-KB-A93G-01A-11R-A39E-31	0.07	0	0.07	1.72
TCGA-D7-5577-01A-01R-1602-13	0.06	0	0.06	0.18
TCGA-IN-7808-01A-11R-2203-13	0.06	0	0.06	0.17
TCGA-BR-7704-01A-11R-2055-13	0.06	0	0.06	0.35
TCGA-BR-6456-01A-11R-1802-13	0.06	0	0.06	1.11
TCGA-VQ-A923-01A-11R-A414-31	0.06	0	0.06	0.12
TCGA-CG-5722-01A-21R-1602-13	0.06	0.01	0.06	0.13
TCGA-D7-8578-01A-21R-2343-13	0.06	0	0.06	1.16
TCGA-CG-5719-01A-11R-1602-13	0.06	0	0.06	1.03
TCGA-BR-7196-01A-11R-2055-13	0.05	0	0.05	0.52
TCGA-VQ-A8PD-01A-11R-A414-31	0.05	0	0.05	0.26
TCGA-BR-8384-01A-21R-2402-13	0.05	0	0.05	1.15
TCGA-FP-7829-11A-01R-2055-13	0.05	1	0.05	1.01
TCGA-HU-A4HB-01A-12R-A251-31	0.05	0	0.05	0
TCGA-D7-6521-01A-11R-1802-13	0.05	0	0.05	0.31
TCGA-BR-6454-01A-11R-1802-13	0.05	0	0.05	0.17
TCGA-RD-A7BW-01A-11R-A32D-31	0.05	0	0.05	1.08
TCGA-D7-6524-01A-11R-1802-13	0.05	0	0.05	1.22
TCGA-CD-5798-01A-11R-1602-13	0.05	0	0.05	1.03
TCGA-CG-5730-11A-01R-1602-13	0.05	1	0.05	-0.01
TCGA-D7-6818-01A-11R-1884-13	0.05	0	0.05	1
TCGA-D7-A748-01A-12R-A32D-31	0.05	0	0.05	0.57
TCGA-CG-5717-01A-11R-1602-13	0.05	1	0.05	-0.08
TCGA-BR-6458-01A-11R-1802-13	0.05	0	0.05	0.79
TCGA-FP-7735-11A-01R-2055-13	0.05	1	0.05	1.07
TCGA-BR-8291-01A-11R-2343-13	0.05	0	0.05	0.89
TCGA-VQ-A8PC-01A-11R-A39E-31	0.04	0	0.04	0.14
TCGA-HF-7132-01A-11R-2055-13	0.04	1	0.04	0.06
TCGA-D7-8570-01A-11R-2343-13	0.04	0	0.04	0.05
TCGA-BR-7722-01A-31R-2203-13	0.04	0	0.04	0.41
TCGA-BR-8365-01A-21R-2343-13	0.04	0.04	0.04	0.89
TCGA-VQ-A927-01A-12R-A414-31	0.04	1	0.04	0.04
TCGA-D7-6520-01A-11R-1802-13	0.04	0	0.04	0.6
TCGA-CD-5801-01A-11R-1602-13	0.04	0	0.04	0.13
TCGA-D7-6527-01A-11R-1802-13	0.04	0	0.04	0.02
TCGA-IN-7806-11A-01R-2055-13	0.04	1	0.04	-0.1
TCGA-BR-8371-01A-11R-2343-13	0.03	1	0.03	1.06
TCGA-FP-A8CX-01A-11R-A36D-31	0.03	0	0.03	0.03
TCGA-CG-5732-01A-11R-1602-13	0.03	0	0.03	0.02
TCGA-CG-4462-01A-01R-1157-13	0.03	0	0.03	1.25
TCGA-IP-7968-11A-01R-2203-13	0.03	1	0.03	-0.06
TCGA-CG-4437-01A-01R-1802-13	0.03	0	0.03	0.43
TCGA-RD-A8N4-01A-21R-A36D-31	0.03	1	0.03	0.8
TCGA-VQ-A94P-01A-13R-A414-31	0.03	1	0.03	0.96
TCGA-BR-8592-01A-11R-2402-13	0.03	0.97	0.03	0.89
TCGA-BR-A4J7-01A-31R-A251-31	0.03	0	0.03	0.84
TCGA-CD-5804-01A-12R-2055-13	0.02	0	0.02	0.42
TCGA-BR-7851-11A-01R-2203-13	0.02	1	0.02	-0.03
TCGA-D7-A6EZ-01A-11R-A31P-31	0.02	0	0.02	0.42
TCGA-BR-8687-01A-11R-2402-13	0.02	0	0.02	-0.01
TCGA-BR-7716-01A-21R-2055-13	0.02	0	0.02	0.29
TCGA-HU-A4GH-11A-11R-A36D-31	0.02	1	0.02	1.16
TCGA-BR-8677-01A-11R-2402-13	0.02	0	0.02	0.95
TCGA-R5-A805-01A-11R-A36D-31	0.02	0	0.02	0.18
TCGA-HU-A4GN-11A-12R-A251-31	0.02	1	0.02	0.81
TCGA-D7-8579-01A-11R-2343-13	0.02	0	0.02	0.85
TCGA-VQ-A91Y-01A-11R-A414-31	0.02	0	0.02	0.88
TCGA-RD-A8N2-01A-12R-A36D-31	0.02	0.73	0.02	0.85
TCGA-HF-7131-01A-11R-2055-13	0.02	0	0.02	0.07
TCGA-HU-8238-11A-01R-2343-13	0.02	1	0.02	-0.1
TCGA-IN-8462-01A-11R-2343-13	0.01	0	0.01	0.1
TCGA-BR-8296-01A-11R-2343-13	0.01	0	0.01	0.23
TCGA-VQ-A8PM-01A-21R-A414-31	0.01	0	0.01	0.06
TCGA-D7-A747-01A-22R-A33Y-31	0.01	0	0.01	0.83
TCGA-BR-4256-01A-01R-1131-13	0.01	1	0.01	0.59
TCGA-BR-8380-01A-11R-2343-13	0.01	1	0.01	1.16
TCGA-BR-6802-11A-01R-1884-13	0.01	1	0.01	-0.14
TCGA-ZA-A8F6-01A-23R-A36D-31	0.01	0	0.01	0.66
TCGA-IN-AB1V-11A-11R-A414-31	0.01	1	0.01	-0.06
TCGA-IN-AB1X-11A-21R-A39E-31	0.01	1	0.01	-0.14
TCGA-BR-7901-01A-11R-2203-13	0.01	0	0.01	0.71
TCGA-IN-A6RJ-01A-21R-A33Y-31	0.01	1	0.01	-0.16
TCGA-HU-A4GY-11A-11R-A36D-31	0.01	1	0.01	1.18
TCGA-BR-4187-01A-01R-1131-13	0.01	0	0.01	1.22
TCGA-F1-6874-01A-11R-1884-13	0.01	1	0.01	0.5
TCGA-BR-6566-01A-11R-1802-13	0	1	0	0.57
TCGA-CG-5718-01A-11R-1602-13	0	0	0	0.36
TCGA-BR-A4IV-01A-31R-A251-31	0	0.03	0	1.39
TCGA-RD-A7BS-01A-11R-A32D-31	0	0	0	0.18
TCGA-D7-8575-01A-11R-2343-13	0	0	0	0.18
TCGA-BR-A4J9-01A-12R-A251-31	0	0.62	0	0.89
TCGA-HU-A4GP-11A-21R-A251-31	0	1	0	1.06
TCGA-BR-4253-01A-01R-1131-13	0	0.57	0	-0.12
TCGA-RD-A8N1-01A-12R-A36D-31	0	0	0	0.26
TCGA-IN-A7NR-01A-11R-A354-31	0	0	0	0.18
TCGA-RD-A8MV-01A-11R-A36D-31	-0.01	0	-0.01	0.04
TCGA-BR-8686-01A-11R-2402-13	-0.01	0	-0.01	0.25
TCGA-CG-5723-01A-11R-1602-13	-0.01	1	-0.01	0.32
TCGA-IN-AB1X-01A-11R-A39E-31	-0.01	0.19	-0.01	-0.01
TCGA-FP-A4BF-01A-12R-A36D-31	-0.01	0	-0.01	0.47
TCGA-HU-A4HB-11A-11R-A251-31	-0.01	1	-0.01	1.04
TCGA-IN-A6RN-01A-12R-A33Y-31	-0.01	0	-0.01	0.14
TCGA-BR-8081-01A-11R-2343-13	-0.01	1	-0.01	0.47
TCGA-BR-8590-01A-11R-2402-13	-0.01	0	-0.01	0.76
TCGA-IN-A7NU-01A-22R-A354-31	-0.01	0	-0.01	0.6
TCGA-CG-5720-01A-11R-1602-13	-0.01	1	-0.01	0.31
TCGA-CD-8530-01A-11R-2343-13	-0.02	0	-0.02	0.65
TCGA-IN-AB1V-01A-21R-A414-31	-0.02	1	-0.02	-0.11
TCGA-HU-8610-01A-22R-2402-13	-0.02	0	-0.02	0.34
TCGA-BR-4191-01A-02R-1131-13	-0.02	0	-0.02	0.04
TCGA-R5-A7ZE-01B-11R-A354-31	-0.02	0	-0.02	-0.01
TCGA-CG-4301-01A-01R-1157-13	-0.02	0	-0.02	0.17
TCGA-VQ-AA6G-01A-11R-A414-31	-0.02	0	-0.02	0.17
TCGA-SW-A7EB-01A-11R-A354-31	-0.03	0	-0.03	0.22
TCGA-FP-8099-01A-11R-2343-13	-0.03	0	-0.03	0.6
TCGA-R5-A7ZI-01A-11R-A354-31	-0.03	1	-0.03	0.23
TCGA-BR-8284-01A-11R-2343-13	-0.03	0	-0.03	0.38
TCGA-BR-8080-01A-11R-2343-13	-0.03	0	-0.03	0.87
TCGA-CG-5724-01A-11R-1602-13	-0.03	0	-0.03	0.71
TCGA-BR-6801-01A-11R-1884-13	-0.03	0	-0.03	0.89
TCGA-RD-A8N5-01A-12R-A36D-31	-0.03	0	-0.03	0.54
TCGA-CG-4476-01A-01R-1157-13	-0.03	0	-0.03	0.24
TCGA-BR-4267-01A-01R-1131-13	-0.03	0.98	-0.03	0.01
TCGA-BR-8382-01A-11R-2402-13	-0.03	1	-0.03	0.71
TCGA-F1-A72C-01A-21R-A33Y-31	-0.03	0	-0.03	0.57
TCGA-BR-A4J5-01A-21R-A251-31	-0.03	0	-0.03	1.22
TCGA-BR-8297-01A-12R-2343-13	-0.03	0	-0.03	0.88
TCGA-HU-8238-01A-11R-2343-13	-0.03	0	-0.03	0.35
TCGA-HU-A4GC-11A-11R-A251-31	-0.04	1	-0.04	0.98
TCGA-FP-7735-01A-11R-2055-13	-0.04	0	-0.04	0.22
TCGA-BR-6565-01A-11R-1802-13	-0.04	0	-0.04	0.6
TCGA-BR-7959-01A-11R-2343-13	-0.04	0	-0.04	1.39
TCGA-D7-6525-01A-11R-1802-13	-0.04	0	-0.04	0.71
TCGA-D7-A6F2-01A-12R-A31P-31	-0.04	0	-0.04	0.09
TCGA-VQ-AA6F-01A-31R-A414-31	-0.04	0	-0.04	0.18
TCGA-RD-A8N9-01A-12R-A39E-31	-0.04	0	-0.04	0.71
TCGA-BR-8682-01A-11R-2402-13	-0.04	0.01	-0.04	0.92
TCGA-D7-A4YU-01A-21R-A251-31	-0.04	0	-0.04	0.26
TCGA-D7-A4Z0-01A-22R-A251-31	-0.04	0.06	-0.04	0.61
TCGA-D7-A6EY-01A-21R-A31P-31	-0.04	1	-0.04	0.55
TCGA-SW-A7EA-01A-12R-A354-31	-0.04	1	-0.04	0.58
TCGA-B7-A5TN-01A-21R-A31P-31	-0.04	0	-0.04	1.07
TCGA-BR-8484-01A-11R-2402-13	-0.04	0	-0.04	0.03
TCGA-VQ-AA6K-01A-11R-A414-31	-0.04	0	-0.04	0.1
TCGA-BR-8589-01A-11R-2402-13	-0.04	0	-0.04	0.17
TCGA-VQ-A8PX-01A-12R-A414-31	-0.04	1	-0.04	-0.01
TCGA-CD-8524-01A-11R-2343-13	-0.05	0	-0.05	0.79
TCGA-R5-A7ZR-01A-11R-A354-31	-0.05	0	-0.05	0.19
TCGA-HF-7133-01A-11R-2055-13	-0.05	0	-0.05	0.39
TCGA-B7-5818-01A-11R-1602-13	-0.05	0	-0.05	0.37
TCGA-D7-8576-01A-11R-2343-13	-0.05	0	-0.05	0.32
TCGA-MX-A663-01A-11R-A31P-31	-0.05	0	-0.05	1.43
TCGA-BR-8381-01A-11R-2402-13	-0.05	0	-0.05	0.29
TCGA-CD-A489-01A-11R-A24K-31	-0.05	0	-0.05	1.12
TCGA-IN-A6RL-01A-11R-A32D-31	-0.05	0	-0.05	0.21
TCGA-VQ-A8PU-01A-12R-A414-31	-0.05	0	-0.05	0.21
TCGA-CG-4304-01A-01R-1157-13	-0.05	0	-0.05	0.13
TCGA-HU-A4H0-01A-11R-A251-31	-0.06	0	-0.06	0.01
TCGA-D7-5578-01A-01R-1602-13	-0.06	0	-0.06	0.33
TCGA-VQ-A8P8-01A-11R-A39E-31	-0.06	0.99	-0.06	0.18
TCGA-HU-A4H6-01A-11R-A251-31	-0.06	0	-0.06	0.18
TCGA-RD-A8NB-01A-12R-A39E-31	-0.06	1	-0.06	0.63
TCGA-HU-8604-01A-11R-2402-13	-0.06	0	-0.06	0.38
TCGA-VQ-A8PK-01A-12R-A414-31	-0.06	0	-0.06	0.26
TCGA-BR-7957-01A-11R-2203-13	-0.07	0.56	-0.07	1.52
TCGA-BR-8588-01A-11R-2402-13	-0.07	0.14	-0.07	0.64
TCGA-VQ-A8DV-01A-12R-A36D-31	-0.07	0	-0.07	0.2
TCGA-IN-A6RR-01A-12R-A32D-31	-0.07	0	-0.07	0.21
TCGA-CD-5799-01A-11R-1602-13	-0.07	0	-0.07	0.59
TCGA-VQ-A8E7-01B-11R-A414-31	-0.07	0	-0.07	0.28
TCGA-BR-8690-01A-11R-2402-13	-0.07	0	-0.07	0.48
TCGA-HU-A4G3-01A-11R-A24K-31	-0.07	1	-0.07	0.24
TCGA-BR-A4J8-01A-11R-A251-31	-0.07	0	-0.07	0.83
TCGA-F1-A448-01A-11R-A24K-31	-0.07	1	-0.07	0.51
TCGA-D7-6519-01A-11R-1802-13	-0.07	0	-0.07	0.7
TCGA-RD-A8MW-01A-11R-A36D-31	-0.07	0	-0.07	0.3
TCGA-BR-8486-01A-31R-2402-13	-0.07	0	-0.07	0.44
TCGA-VQ-A8PO-01A-11R-A414-31	-0.08	1	-0.08	0.53
TCGA-CG-4441-01A-01R-1802-13	-0.08	1	-0.08	0.77
TCGA-VQ-A91A-01A-11R-A414-31	-0.08	0	-0.08	1.19
TCGA-BR-A4J6-01A-11R-A251-31	-0.08	0	-0.08	0.31
TCGA-VQ-A928-01A-11R-A414-31	-0.08	0.05	-0.08	0.62
TCGA-EQ-8122-01A-11R-2343-13	-0.08	0	-0.08	0.59
TCGA-BR-4279-01A-01R-1131-13	-0.08	1	-0.08	0.49
TCGA-CD-8525-01A-11R-2343-13	-0.09	0	-0.09	0.36
TCGA-VQ-AA6J-01A-11R-A414-31	-0.09	0	-0.09	0.51
TCGA-CD-A48A-01A-12R-A36D-31	-0.09	0	-0.09	0.53
TCGA-CG-4477-01A-01R-1157-13	-0.09	0.09	-0.09	0.08
TCGA-HF-7134-01A-11R-2055-13	-0.09	0	-0.09	0.04
TCGA-BR-8060-01A-11R-2343-13	-0.09	0	-0.09	0.45
TCGA-VQ-AA68-01A-11R-A414-31	-0.09	0	-0.09	0.42
TCGA-CD-A486-01A-11R-A24K-31	-0.09	0	-0.09	0.4
TCGA-VQ-AA6A-01A-11R-A414-31	-0.09	0	-0.09	0.35
TCGA-BR-8683-01A-11R-2402-13	-0.09	0	-0.09	0.66
TCGA-VQ-A91E-01A-31R-A414-31	-0.09	1	-0.09	0.1
TCGA-VQ-A8E0-01A-11R-A414-31	-0.09	0	-0.09	0.31
TCGA-HU-A4GH-01A-11R-A24K-31	-0.09	0	-0.09	0.35
TCGA-FP-8631-01A-11R-2402-13	-0.09	0	-0.09	0.41
TCGA-FP-A9TM-01A-11R-A39E-31	-0.1	0	-0.1	0.25
TCGA-VQ-A91X-01A-12R-A414-31	-0.1	0	-0.1	0.3
TCGA-HU-8244-01A-11R-2343-13	-0.1	0	-0.1	0.05
TCGA-VQ-A8PH-01A-12R-A414-31	-0.1	0	-0.1	0.16
TCGA-CD-8533-01A-11R-2343-13	-0.1	0	-0.1	0.51
TCGA-HU-A4GX-01A-12R-A251-31	-0.1	1	-0.1	0.13
TCGA-IN-8663-01A-11R-2402-13	-0.1	0	-0.1	0.78
TCGA-FP-8211-01A-11R-2343-13	-0.1	0	-0.1	0.3
TCGA-R5-A7O7-01A-11R-A33Y-31	-0.11	0	-0.11	0.37
TCGA-D7-8572-01A-11R-2343-13	-0.11	0	-0.11	1.29
TCGA-VQ-A8P3-01A-11R-A36D-31	-0.11	1	-0.11	0.58
TCGA-F1-6875-01A-11R-2055-13	-0.11	0	-0.11	0.77
TCGA-D7-6815-01A-11R-1884-13	-0.11	0	-0.11	0.53
TCGA-BR-8373-01A-11R-2343-13	-0.11	0	-0.11	0.83
TCGA-BR-8367-01A-11R-2343-13	-0.11	0.79	-0.11	0.83
TCGA-VQ-A925-01A-11R-A414-31	-0.11	0.67	-0.11	0.29
TCGA-VQ-A92D-01A-11R-A414-31	-0.11	0	-0.11	0.51
TCGA-BR-4367-01A-01R-1157-13	-0.12	0	-0.12	0.48
TCGA-HJ-7597-01A-21R-2203-13	-0.12	1	-0.12	0.6
TCGA-IN-A6RI-01A-11R-A32D-31	-0.12	0	-0.12	0.32
TCGA-VQ-A924-01A-11R-A414-31	-0.12	1	-0.12	0.59
TCGA-IN-A6RS-01A-12R-A354-31	-0.12	0	-0.12	0.24
TCGA-VQ-A91Q-01A-12R-A414-31	-0.12	0	-0.12	0.63
TCGA-BR-8059-01A-11R-2343-13	-0.12	1	-0.12	1.03
TCGA-CD-A48C-01A-11R-A24K-31	-0.12	0	-0.12	0.66
TCGA-MX-A5UJ-01A-11R-A31P-31	-0.12	1	-0.12	0.86
TCGA-RD-A7C1-01A-11R-A32D-31	-0.12	0	-0.12	0.42
TCGA-BR-6707-01A-11R-1884-13	-0.12	0	-0.12	0.27
TCGA-BR-4357-01A-01R-1157-13	-0.12	0	-0.12	0.29
TCGA-BR-A4CS-01A-11R-A24K-31	-0.13	0	-0.13	0.56
TCGA-VQ-AA6D-01A-11R-A414-31	-0.13	1	-0.13	0.35
TCGA-BR-4294-01A-01R-1131-13	-0.13	1	-0.13	0.04
TCGA-3M-AB47-01A-22R-A414-31	-0.13	1	-0.13	0.71
TCGA-BR-7717-01A-11R-2055-13	-0.13	0	-0.13	0.71
TCGA-CD-5800-01A-11R-1602-13	-0.13	0	-0.13	0.59
TCGA-VQ-A91D-01A-11R-A414-31	-0.13	1	-0.13	0.69
TCGA-VQ-A8E3-01A-11R-A39E-31	-0.13	1	-0.13	0.33
TCGA-F1-6177-01A-11R-1802-13	-0.13	1	-0.13	0.59
TCGA-HU-A4GP-01A-11R-A251-31	-0.13	1	-0.13	0.31
TCGA-IP-7968-01A-11R-2203-13	-0.13	0	-0.13	1.08
TCGA-VQ-A8DZ-01A-11R-A36D-31	-0.13	0	-0.13	0.43
TCGA-HU-A4H4-01A-21R-A251-31	-0.14	0	-0.14	0.29
TCGA-B7-A5TI-01A-11R-A31P-31	-0.14	0	-0.14	0.7
TCGA-D7-6822-01A-11R-1884-13	-0.14	0	-0.14	0.65
TCGA-CD-8534-01A-11R-2343-13	-0.14	0	-0.14	0.5
TCGA-IN-A7NT-01A-21R-A354-31	-0.14	0	-0.14	0.77
TCGA-BR-8286-01A-12R-2343-13	-0.14	0	-0.14	0.52
TCGA-KB-A6F7-01A-12R-A32D-31	-0.14	0	-0.14	0.4
TCGA-D7-8573-01A-11R-2343-13	-0.14	0	-0.14	0.57
TCGA-VQ-A91V-01A-11R-A414-31	-0.14	0	-0.14	0.26
TCGA-BR-8485-01A-11R-2402-13	-0.14	0	-0.14	0.62
TCGA-CD-A4MH-01A-11R-A251-31	-0.15	0	-0.15	0.33
TCGA-D7-6526-01A-11R-1802-13	-0.15	0	-0.15	0.56
TCGA-BR-8077-01A-11R-2343-13	-0.15	0	-0.15	0.54
TCGA-ZQ-A9CR-01A-11R-A39E-31	-0.15	0	-0.15	0.97
TCGA-BR-7851-01A-11R-2203-13	-0.15	1	-0.15	0.67
TCGA-D7-A74A-01A-11R-A32D-31	-0.15	0	-0.15	0.37
TCGA-D7-A4YX-01A-11R-A251-31	-0.15	0	-0.15	0.39
TCGA-CG-4305-01A-01R-1157-13	-0.15	1	-0.15	0.76
TCGA-VQ-A94R-01A-11R-A414-31	-0.15	0	-0.15	0.94
TCGA-VQ-A8PJ-01A-11R-A414-31	-0.15	0	-0.15	0.47
TCGA-BR-8487-01A-11R-2402-13	-0.15	1	-0.15	0.34
TCGA-BR-6452-01A-12R-1802-13	-0.16	1	-0.16	0.55
TCGA-CD-8528-01A-11R-2343-13	-0.16	1	-0.16	0.33
TCGA-HU-A4G2-01A-11R-A251-31	-0.16	0	-0.16	0.32
TCGA-B7-A5TJ-01A-11R-A31P-31	-0.16	0	-0.16	0.58
TCGA-VQ-A8DT-01A-11R-A36D-31	-0.16	0.64	-0.16	0.27
TCGA-D7-6528-01A-11R-1802-13	-0.16	0	-0.16	0.62
TCGA-BR-7707-01A-11R-2055-13	-0.16	1	-0.16	0.73
TCGA-VQ-A8DU-01A-11R-A36D-31	-0.16	0	-0.16	0.66
TCGA-BR-4370-01A-01R-1157-13	-0.16	1	-0.16	1.05
TCGA-HF-A5NB-01A-11R-A31P-31	-0.17	1	-0.17	0.38
TCGA-VQ-A8E2-01A-11R-A36D-31	-0.17	0	-0.17	1.26
TCGA-BR-7715-01A-11R-2055-13	-0.17	0	-0.17	1.09
TCGA-RD-A8N6-01A-11R-A36D-31	-0.17	0	-0.17	0.96
TCGA-BR-A4PF-01A-11R-A251-31	-0.17	0	-0.17	0.48
TCGA-BR-4371-01A-01R-1157-13	-0.17	1	-0.17	0.15
TCGA-HU-A4GC-01A-12R-A251-31	-0.17	0	-0.17	0.37
TCGA-BR-A4J4-01A-12R-A251-31	-0.17	0	-0.17	0.54
TCGA-BR-8483-01A-31R-2402-13	-0.17	0	-0.17	0.59
TCGA-BR-8369-01A-11R-2343-13	-0.17	0	-0.17	0.89
TCGA-VQ-A922-01A-11R-A414-31	-0.17	0	-0.17	1.3
TCGA-CD-8527-01A-11R-2343-13	-0.17	0	-0.17	0.62
TCGA-VQ-A8PP-01A-21R-A414-31	-0.17	1	-0.17	1.05
TCGA-IN-A6RO-01A-12R-A33Y-31	-0.18	0	-0.18	0.34
TCGA-HU-8249-01A-11R-A36D-31	-0.18	0	-0.18	0.59
TCGA-IN-7806-01A-11R-2055-13	-0.18	0.77	-0.18	0.52
TCGA-CG-4436-01A-01R-1157-13	-0.18	0	-0.18	0.11
TCGA-CG-4460-01A-01R-1157-13	-0.18	1	-0.18	0.31
TCGA-HU-A4H3-01A-21R-A251-31	-0.18	1	-0.18	0.64
TCGA-CG-4465-01A-01R-1157-13	-0.18	1	-0.18	0.61
TCGA-RD-A7BT-01A-11R-A33Y-31	-0.18	0	-0.18	0.51
TCGA-BR-4366-01A-01R-1157-13	-0.18	0.12	-0.18	0.15
TCGA-HU-A4GQ-01A-11R-A36D-31	-0.19	1	-0.19	0.78
TCGA-CG-4438-01A-01R-1157-13	-0.19	0	-0.19	0.38
TCGA-CD-A487-01A-21R-A24K-31	-0.19	0	-0.19	0.92
TCGA-VQ-A94O-01A-11R-A414-31	-0.19	0	-0.19	0.63
TCGA-BR-7197-01A-11R-2203-13	-0.19	0	-0.19	0.78
TCGA-BR-8591-01A-11R-2402-13	-0.19	1	-0.19	0.5
TCGA-HU-A4H2-01A-11R-A251-31	-0.19	0	-0.19	0.41
TCGA-CG-5725-01A-11R-1602-13	-0.2	0	-0.2	0.88
TCGA-VQ-A91S-01A-11R-A414-31	-0.2	0	-0.2	0.48
TCGA-HU-A4GU-01A-11R-A251-31	-0.2	1	-0.2	0.56
TCGA-BR-8289-01A-11R-2343-13	-0.2	0	-0.2	0.81
TCGA-BR-4257-01A-01R-1131-13	-0.2	1	-0.2	0.49
TCGA-HU-A4GF-01A-11R-A24K-31	-0.2	0	-0.2	0.46
TCGA-HU-8602-01A-11R-2402-13	-0.2	1	-0.2	0.47
TCGA-IN-8663-11A-01R-2402-13	-0.21	1	0	-0.21
TCGA-BR-8361-01A-11R-2343-13	-0.21	1	-0.21	0.54
TCGA-CG-4306-01A-01R-1157-13	-0.21	1	-0.21	0.51
TCGA-BR-6455-01A-11R-1802-13	-0.21	0.99	-0.21	0.61
TCGA-VQ-A94U-01A-12R-A414-31	-0.21	0	-0.21	0.96
TCGA-BR-4363-01A-01R-1157-13	-0.21	1	-0.21	0.67
TCGA-CG-4443-01A-01R-1157-13	-0.21	0	-0.21	0.57
TCGA-VQ-A8P5-01A-11R-A39E-31	-0.21	0	-0.21	0.76
TCGA-VQ-AA64-01A-11R-A414-31	-0.22	0	-0.22	1.46
TCGA-CG-5726-01A-11R-1602-13	-0.22	1	-0.22	0.61
TCGA-HU-A4G9-01A-11R-A24K-31	-0.22	1	-0.22	0.16
TCGA-HU-A4G8-01A-11R-A251-31	-0.23	1	-0.23	0.41
TCGA-CG-4475-01A-01R-1157-13	-0.23	0	-0.23	0.85
TCGA-VQ-A91N-01A-11R-A414-31	-0.23	0	-0.23	0.38
TCGA-BR-A44U-01A-11R-A36D-31	-0.23	0	-0.23	0.79
TCGA-D7-A6EX-01A-11R-A31P-31	-0.23	0.54	-0.23	0.91
TCGA-BR-4361-01A-01R-1157-13	-0.23	1	-0.23	0.84
TCGA-VQ-A91U-01A-11R-A414-31	-0.23	0	-0.23	0.27
TCGA-BR-8368-01A-11R-2343-13	-0.23	1	-0.23	0.42
TCGA-HU-A4HD-01A-11R-A251-31	-0.24	0	-0.24	0.69
TCGA-BR-8372-01A-11R-2343-13	-0.24	1	-0.24	0.33
TCGA-BR-4280-01A-01R-1131-13	-0.24	1	-0.24	0.34
TCGA-HU-A4H5-01A-21R-A251-31	-0.24	0	-0.24	0.57
TCGA-BR-4368-01A-01R-1157-13	-0.24	1	-0.24	0.87
TCGA-HU-A4H8-01A-11R-A251-31	-0.25	1	-0.25	0.3
TCGA-D7-A6F0-01A-11R-A31P-31	-0.25	0	-0.25	0.62
TCGA-R5-A7ZF-01A-11R-A354-31	-0.25	0	-0.25	0.7
TCGA-KB-A93H-01A-11R-A39E-31	-0.25	0	-0.25	0.6
TCGA-CG-4444-01A-01R-1157-13	-0.25	0	-0.25	0.39
TCGA-BR-4201-01A-01R-1131-13	-0.25	1	-0.25	1.2
TCGA-CD-8526-01A-11R-2343-13	-0.25	0	-0.25	0.62
TCGA-CD-A4MG-01A-11R-A251-31	-0.26	1	-0.26	0.79
TCGA-HU-A4GD-01A-11R-A36D-31	-0.26	0	-0.26	0.38
TCGA-BR-7723-01A-11R-2055-13	-0.26	0	-0.26	0.85
TCGA-CD-8535-01A-11R-2343-13	-0.26	0	-0.26	1.07
TCGA-BR-8679-01A-11R-2402-13	-0.27	0	-0.27	0.76
TCGA-BR-A4QL-01A-31R-A251-31	-0.27	1	-0.27	0.52
TCGA-BR-4369-01A-01R-1157-13	-0.27	0	-0.27	0.69
TCGA-D7-A6EV-01A-11R-A31P-31	-0.27	0.55	-0.27	0.6
TCGA-MX-A666-01A-11R-A31P-31	-0.27	0	-0.27	0.4
TCGA-VQ-A8PE-01A-11R-A414-31	-0.28	0	-0.28	0.58
TCGA-CG-4469-01A-01R-1157-13	-0.28	1	-0.28	0.5
TCGA-VQ-AA69-01A-11R-A414-31	-0.29	0	-0.29	0.61
TCGA-3M-AB46-01A-11R-A414-31	-0.29	0	-0.29	0.55
TCGA-CG-4440-01A-01R-1157-13	-0.29	0	-0.29	0.65
TCGA-CG-4466-01A-01R-1157-13	-0.31	0	-0.31	0.62
TCGA-VQ-A94T-01A-11R-A414-31	-0.31	0	-0.31	0.68
TCGA-VQ-A91Z-01A-11R-A414-31	-0.32	0	-0.32	0.88
TCGA-BR-8676-01A-11R-2402-13	-0.32	1	-0.32	0.4
TCGA-HU-A4GT-01A-21R-A251-31	-0.33	1	-0.33	0.51
TCGA-BR-8678-01A-11R-2402-13	-0.34	0	-0.34	1.09
TCGA-BR-8680-01A-11R-2402-13	-0.34	1	-0.34	0.74
TCGA-VQ-A8PB-01A-11R-A39E-31	-0.35	1	-0.35	0.78
TCGA-CG-4442-01A-01R-1157-13	-0.37	1	-0.37	0.76
TCGA-BR-8295-01A-11R-2343-13	-0.4	0	-0.4	0.84
TCGA-VQ-A8P2-01A-11R-A36D-31	-0.43	1	-0.43	0.74
TCGA-BR-A4CR-01A-11R-A24K-31	-0.47	0	-0.47	0.76

## Sheet: Table S7
Supplemental materials table S7: The 18 signature genes of the T-cell-inflamed signature (TIS) score
The 18 signature genes
CD3D
IDO1
CIITA
CD3E
CCL5
GZMK
CD2
HLA-DRA
CXCL13
IL2RG
NKG7
HLA-E
CXCR6
LAG3
TAGAP
CXCL10
STAT1
GZMB

## Sheet: Table S8
Supplemental materials table S8: The major genetic characteristics of the cell lines
Cell line name	Tissue	Species of origin	Sex of cell	Age at sampling	Mutant Gene	Zygosity	Gene Sequence	Microsatellite instability
GES-1	Stomach	Homo sapiens (Human)	-	Fetal	-	-	-	-
AGS	Gastric adenocarcinoma	Homo sapiens (Human)	Female	54y	CDH1	Homozygous	c.1733_1734insC	MSS
					CTNNB1	Heterozygous	c.101G>A
					KRAS	Heterozygous	c.35G>A
					PIK3CA	Heterozygous	c.1357G>A
MGC-803	Gastric mucinous adenocarcinoma	Homo sapiens (Human)	Male	53y	-	-	-	-
SNU-719	Gastric tubular adenocarcinoma	Homo sapiens (Human)	Male	53y	CTNNB1	Heterozygous	c.101G>T	-
					NRAS	Homozygous	c.182A>T
					PIK3CA	Heterozygous	c.311C>G
HGC-27	Metastatic lymph node of Gastric carcinoma	Homo sapiens (Human)	-	-	ATR	Heterozygous	c.6947delG	MSS
					PIK3CA	Heterozygous	c.1624G>A
					TP53	Heterozygous	c.455dupC; c.455_456insC; p.P152fs; c.459_460insC
MKN-28	Metastatic liver of Gastric tubular adenocarcinoma	Homo sapiens (Human)	Male	37y	TP53	-	c.751A>C	MSS
